# Supplementary material for: Diversity and Ecological Potentials of Marine Viruses Inhabiting Continental Shelf Seas
Source: Adv Sci (Weinh). 2025 Nov 14;13(1):e11707. doi: 10.1002/advs.202511707 (PMC12766990; doi:10.1002/advs.202511707)
Supplement: Supplementary file 2 — Supplemental Table 1 [file ADVS-13-e11707-s002.xlsx]

## Sheet: Sheet1
Supplementary Data 1: Sample and assembly information of continental shelf seas viromes
Station	Site location (latitude, longtitude)	Sample location	Sampling date	Sampling season	Clean reads	Clean (G)	GC content (%)	Viral contigs (>1.5 kb)	Viral contigs (>10 kb)	vOTUs (>10 kb)	Mapped Reads	Mapped Ratio(%)
17sumB49	38.9484° N, 118.9838° E	Bohai Sea	2017.07.30	Warm season	38203183	13.1	40.36	54899	25445	902	29045880	0.7603
17sumB67	37.9001° N, 119.3893° E	Bohai Sea	2017.07.31	Warm season	51669321	17.7	42.02	41136	18620	914	39108509	0.7569
17sumH01	36.0012° N, 121.0105° E	Yellow Sea	2017.08.01	Warm season	56047919	19.2	39.14	54690	26145	854	41312921	0.7371
17sumH09	36.0014° N, 123.9995° E	Yellow Sea	2017.08.02	Warm season	49883702	17.1	39.39	39090	19444	730	37133427	0.7444
17sumH34	32.0041° N, 122.4954° E	East China Sea	2017.08.03	Warm season	43998243	15	41.87	67632	27277	1050	31753531	0.7217
17sumH37	32.0117° N, 124.0062° E	East China Sea	2017.08.04	Warm season	45469280	15.6	39.93	52953	25724	1249	32410502	0.7128
18sumB28	38.1995° N, 121.9978° E	Yellow Sea	2018.07.06	Warm season	44132294	15.1	40.01	30063	10690	302	30579266	0.6929
18sumB67	37.9158° N, 119.3689° E	Bohai Sea	2018.07.07	Warm season	39637402	13.6	41.29	66012	25431	1135	30572328	0.7713
18sumH01	35.9973° N, 121.0128° E	Yellow Sea	2018.07.08	Warm season	45225829	15.5	37.98	74250	34525	1509	33973642	0.7512
18sumH09	35.9965° N, 123.9676° E	Yellow Sea	2018.07.09	Warm season	38553996	13.2	39.01	29657	12774	413	28680157	0.743896
18sumH34	32.0013° N, 122.4995° E	East China Sea	2018.07.10	Warm season	43025594	14.7	41.22	40021	19506	1090	32845738	0.7634
18sumH37	32.0014° N, 123.6368° E	East China Sea	2018.07.11	Warm season	44578168	15.2	39.02	92429	41387	2116	32938808	0.7389
19fallB26	38.0156° N, 119.2209° E	Bohai Sea	2019.10.08	Cold season	36201543	12.4	40.91	57301	22029	893	28762126	0.7945
19fallH05	36.0083° N, 124.4012° E	Yellow Sea	2019.10.09	Cold season	44209871	15.1	39.94	60330	27613	1227	31636584	0.7156
19fallH09	35.9903° N, 121.0673° E	Yellow Sea	2019.10.10	Cold season	50051298	17.1	38.85	57321	26931	1213	39100074	0.7812
19fallH40	32.0002° N, 122.9173° E	East China Sea	2019.10.11	Cold season	40569712	13.9	38.97	61876	29251	1267	30293404	0.7467
19fallH45	31.0487° N, 125.0288° E	East China Sea	2019.10.12	Cold season	51220193	17.5	39.43	77102	30297	1252	39557355	0.7723
19fallN18	38.9927° N, 122.4985° E	Yellow Sea	2019.10.13	Cold season	32656868	11.2	40.34	63019	26832	948	23767669	0.7278
19sprB26	38.0155° N, 119.2174° E	Bohai Sea	2019.03.21	Cold season	58287672	20	43.25	88884	39676	1991	46600994	0.7995
19sprN18	38.6452° N, 122.077° E	Yellow Sea	2019.03.22	Cold season	45163240	15.4	39.51	50778	21511	932	34102763	0.7551
19sumB26	38.0291° N, 119.2141° E	Bohai Sea	2019.08.23	Warm season	47323680	16.2	40.27	66764	27968	1098	33249618	0.7026
19sumH06	35.9993° N, 123.6082° E	Yellow Sea	2019.08.24	Warm season	43698506	14.9	39.46	65900	29735	1313	33577932	0.7684
19sumH09	36.002° N, 121.066° E	Yellow Sea	2019.08.25	Warm season	38041319	13	39.19	63142	28493	1128	27918524	0.7339
19sumH38	32.0055° N, 124.0682° E	East China Sea	2019.08.26	Warm season	42315958	14.5	40.91	68764	30062	999	33416912	0.7897
19sumH41	32.0215° N, 122.336° E	East China Sea	2019.08.27	Warm season	47604416	16.3	40.64	64580	30513	1485	34298982	0.7205
19sumN23	38.1238° N, 121.2169° E	Yellow Sea	2019.08.28	Warm season	45338269	15.5	39.49	60560	26181	1148	35191564	0.7762
19winB28	38.2004° N, 121.9999° E	Yellow Sea	2019.12.23	Cold season	24191584	8.3	38.16	58452	26140	878	17945317	0.7418
19winB49	38.9995° N, 118.9739° E	Bohai Sea	2019.12.24	Cold season	44157670	15.1	39.86	62667	27814	1320	35206910	0.7973
19winB67	37.9181° N, 119.3717° E	Bohai Sea	2019.12.25	Cold season	32778828	11.2	40.53	65317	25208	901	23364749	0.7128
19winBS04	37.4016° N, 123.0830° E	Yellow Sea	2019.12.26	Cold season	25541164	8.76	38.08	58745	23687	706	20136654	0.7884
S01-1	29.986° N, 122.686° E	East China Sea	2021.10.13	Cold season	47203538	36.4	41.21	180556	78745	3152	3.55962e+07	0.7541
S01-5	30° N, 124.686° E	East China Sea	2021.10.14	Cold season	71684205	60	40.91	136558	43124	2100	50867112	0.7096
S01-10-1	29.986° N, 127.2° E	East China Sea	2022.10.19	Cold season	54094022	51.6	45.03	161273	66275	2909	41933686	0.7752
S02-3	29.15° N, 123.65° E	East China Sea	2021.10.15	Cold season	105288220	80.4	42.36	214614	97595	4185	76934102	0.7307
S02-9-1	27.786° N, 126.2° E	East China Sea	2021.10.16	Cold season	85006338	71.6	40.76	168313	66878	2073	67699048	0.7964
S03-6	27.47° N, 124.234° E	East China Sea	2021.10.19	Cold season	54190561	45.7	39.18	299552	109237	625	39131004	0.7221
S03-9-1	26.8° N, 125.386° E	East China Sea	2022.10.20	Cold season	103035031	74	43.95	292475	106270	5102	81150390	0.7876
S04-6	27.052° N, 122.818° E	East China Sea	2021.10.25	Cold season	57072688	49.7	40.91	190655	72687	2837	42992856	0.7533
S05-1	27° N, 120.984° E	East China Sea	2021.10.26	Cold season	60762307	50.5	43.61	182909	80187	3068	43068323	0.7088
S01-10-2	29.986° N, 127.2° E	East China Sea	2021.10.21	Cold season	63347470	46.4	40.63	133819	46523	2016	49056281	0.7744
S02-9-2	27.786° N, 126.2° E	East China Sea	2022.10.21	Cold season	64518053	54	41.04	299009	109714	5663	47736907	0.7399
S03-9-2	26.8° N, 125.386° E	East China Sea	2021.10.25	Cold season	91048673	55.5	42.43	299693	109913	804	72074129	0.7916
S05-6-2-2021	26° N, 122.65° E	East China Sea	2022.10.22	Cold season	54640366	39.4	41.57	194884	67564	3271	39188070	0.7172
S01-101	30° N, 127.2° E	East China Sea	2022.10.23	Cold season	67449003	67.6	41.13	276950	111604	5033	52799079	0.7828
S02-1-1	29.6° N, 122.8° E	East China Sea	2021.10.25	Cold season	49946244	36.8	40.38	67184	23233	796	37384764	0.7485
S04-4	27.02° N, 122.9° E	East China Sea	2022.10.24	Cold season	68583295	58.7	43.53	145242	44399	1568	53433245	0.7791
S05-6-2	26° N, 122.65° E	East China Sea	2022.10.25	Cold season	32073232	23.1	44.91	199083	81846	2886	23240264	0.7246
S03-92	26.8° N, 125.386° E	East China Sea	2021.10.25	Cold season	61432447	51.3	42.28	256031	102759	4076	48881798	0.7957
S01-102	30° N, 127.2° E	East China Sea	2021.10.25	Cold season	54284562	37.5	43.27	78928	26879	1085	40778563	0.7512
NS-40	37.7° N, 122° E	East China Sea	2021.08.20	Warm season	81106659	57.8	41.43	211177	90208	3236	57318076	0.7067
NS-41	37.7° N, 122.5° E	Yellow Sea	2021.08.21	Warm season	70337576	64.3	40.23	199854	83513	2452	55137626	0.7839
NS-8-1	39° N, 122.5° E	Yellow Sea	2021.08.22	Warm season	69121529	60.1	39.37	152684	63298	2162	51108459	0.7394
BH-0-1	38.321° N, 118.904° E	Yellow Sea	2021.08.23	Warm season	98280625	71.4	38.99	28355	6271	473	75725222	0.7705
NS-35	38° N, 121° E	Bohai Sea	2021.08.24	Warm season	78753833	68.8	41.51	160312	66994	2120	57175283	0.726
NS-23-1	39° N, 119° E	Yellow Sea	2021.08.25	Warm season	88677505	64.7	43.21	188063	77630	3093	70303526	0.7928
NS-39-2	38° N, 123° E	Yellow Sea	2021.08.26	Warm season	70763616	69.3	42.49	208814	87851	3340	52952414	0.7483
NS-31	37.7° N, 119.5° E	Yellow Sea	2021.08.27	Warm season	91418472	62.1	43.47	168683	71555	4214	72193167	0.7897
YS-27	36° N, 121° E	Bohai Sea	2021.08.28	Warm season	84603558	56.8	39.95	193250	85098	3067	60508465	0.7152
NS-23-2	39° N, 119° E	Yellow Sea	2021.08.25	Warm season	71880344	64.1	42.37	219435	94148	3200	56814224	0.7904
BH-0-2	38.321° N, 118.904° E	Bohai Sea	2021.08.23	Warm season	75906012	56.3	41.39	162113	71029	3792	57377354	0.7559
NS-8-2	39° N, 122.5° E	Bohai Sea	2021.08.22	Warm season	79878848	58.9	39.58	28280	6138	465	56027024	0.7014
CJK3-3	32° N, 123° E	Yellow Sea	2021.08.30	Warm season	57792837	56.8	40.94	166655	76290	3872	44905034	0.777
