# Supplementary material for: Diversity and Ecological Potentials of Marine Viruses Inhabiting Continental Shelf Seas
Source: Adv Sci (Weinh). 2025 Nov 14;13(1):e11707. doi: 10.1002/advs.202511707 (PMC12766990; doi:10.1002/advs.202511707)
Supplement: Supplementary file 3 — Supplemental Table 2 [file ADVS-13-e11707-s001.xlsx]

## Sheet: Sheet1
Supplementary Data 3: AMGs informations including gene IDs, annotations, and vOTU association
gene IDs	vOTU association	annotations	KO	Metabolism	Pathways
NS-39-2119_903506_32	NS-39-2119_903506	cysH; phosphoadenosine phosphosulfate reductase [EC:1.8.4.8 1.8.4.10]	K00390	09102 Energy metabolism	00920 Sulfur metabolism [PATH:ko00920]
S03-9-1141_3804764_33	S03-9-1141_3804764	DNMT3A; DNA (cytosine-5)-methyltransferase 3A [EC:2.1.1.37]	K02377	09105 Amino acid metabolism	00270 Cysteine and methionine metabolism [PATH:ko00270]
S03-9-1141_3804764_34	S03-9-1141_3804764	DNMT3A; DNA (cytosine-5)-methyltransferase 3A [EC:2.1.1.37]	K02377	09105 Amino acid metabolism	00270 Cysteine and methionine metabolism [PATH:ko00270]
S02-9-2141_7172692_7	S02-9-2141_7172692	cobS; cobaltochelatase CobS [EC:6.6.1.2]	K01784	09108 Metabolism of cofactors and vitamins	00860 Porphyrin metabolism [PATH:ko00860]
S02-9-2141_7172692_12	S02-9-2141_7172692	cysH; phosphoadenosine phosphosulfate reductase [EC:1.8.4.8 1.8.4.10]	K00390	09102 Energy metabolism	00920 Sulfur metabolism [PATH:ko00920]
19sumH38_164_length_40596_cov_6.913520_31	19sumH38_164_length_40596_cov_6.913520	cysH; phosphoadenosine phosphosulfate reductase [EC:1.8.4.8 1.8.4.10]	K00390	09102 Energy metabolism	00920 Sulfur metabolism [PATH:ko00920]
NS-23-1119_2442816_16	NS-23-1119_2442816	TSTA3, fcl; GDP-L-fucose synthase [EC:1.1.1.271]	K09882	09101 Carbohydrate metabolism	00051 Fructose and mannose metabolism [PATH:ko00051]
18sumB28_111_length_30550_cov_15.508182_26	18sumB28_111_length_30550_cov_15.508182	P4HA; prolyl 4-hydroxylase [EC:1.14.11.2]	K01737	09105 Amino acid metabolism	00330 Arginine and proline metabolism [PATH:ko00330]
S02-9-2141_2914516_6	S02-9-2141_2914516	galE, GALE; UDP-glucose 4-epimerase [EC:5.1.3.2]	K01710	09101 Carbohydrate metabolism	00052 Galactose metabolism [PATH:ko00052]
NS-31119_2386520_1 1-2636/5454_1	NS-31119_2386520_1	cobS; cobaltochelatase CobS [EC:6.6.1.2]	K01784	09108 Metabolism of cofactors and vitamins	00860 Porphyrin metabolism [PATH:ko00860]
S01-101119_4474_52	S01-101119_4474	DNMT1, dcm; DNA (cytosine-5)-methyltransferase 1 [EC:2.1.1.37]	K03462	09105 Amino acid metabolism	00270 Cysteine and methionine metabolism [PATH:ko00270]
S02-1-1141_675822_18	S02-1-1141_675822	DNMT1, dcm; DNA (cytosine-5)-methyltransferase 1 [EC:2.1.1.37]	K03462	09105 Amino acid metabolism	00270 Cysteine and methionine metabolism [PATH:ko00270]
CJK3-3119_1174299_3	CJK3-3119_1174299	GCH1, folE; GTP cyclohydrolase IA [EC:3.5.4.16]	K00390	09108 Metabolism of cofactors and vitamins	00790 Folate biosynthesis [PATH:ko00790]
NS-31119_375928_20	NS-31119_375928	cobS; cobaltochelatase CobS [EC:6.6.1.2]	K01784	09108 Metabolism of cofactors and vitamins	00860 Porphyrin metabolism [PATH:ko00860]
S02-1-1141_194225_6	S02-1-1141_194225	PCBD, phhB; 4a-hydroxytetrahydrobiopterin dehydratase [EC:4.2.1.96]	K01711	09108 Metabolism of cofactors and vitamins	00790 Folate biosynthesis [PATH:ko00790]
19sprB26_5736_length_7368_cov_4.127581_6	19sprB26_5736_length_7368_cov_4.127581	GCH1, folE; GTP cyclohydrolase IA [EC:3.5.4.16]	K00390	09108 Metabolism of cofactors and vitamins	00790 Folate biosynthesis [PATH:ko00790]
19sprB26_5736_length_7368_cov_4.127581_8	19sprB26_5736_length_7368_cov_4.127581	queE; 7-carboxy-7-deazaguanine synthase [EC:4.3.99.3]	K01784	09108 Metabolism of cofactors and vitamins	00790 Folate biosynthesis [PATH:ko00790]
19sprB26_5736_length_7368_cov_4.127581_10	19sprB26_5736_length_7368_cov_4.127581	queD, ptpS, PTS; 6-pyruvoyltetrahydropterin/6-carboxytetrahydropterin synthase [EC:4.2.3.12 4.1.2.50]	K00558	09108 Metabolism of cofactors and vitamins	00790 Folate biosynthesis [PATH:ko00790]
18sumH37_605_length_28403_cov_9.738818_9	18sumH37_605_length_28403_cov_9.738818	DNMT1, dcm; DNA (cytosine-5)-methyltransferase 1 [EC:2.1.1.37]	K03462	09105 Amino acid metabolism	00270 Cysteine and methionine metabolism [PATH:ko00270]
S02-9-2141_1896135_12	S02-9-2141_1896135	DNMT1, dcm; DNA (cytosine-5)-methyltransferase 1 [EC:2.1.1.37]	K03462	09105 Amino acid metabolism	00270 Cysteine and methionine metabolism [PATH:ko00270]
S01-10-1119_1556604_3	S01-10-1119_1556604	mec; [CysO sulfur-carrier protein]-S-L-cysteine hydrolase [EC:3.13.1.6]	K01711	09123 Folding, sorting and degradation	04122 Sulfur relay system [PATH:ko04122]
NS-35119_278348_17	NS-35119_278348	E4.2.1.46, rfbB, rffG; dTDP-glucose 4,6-dehydratase [EC:4.2.1.46]	K15894	09107 Glycan biosynthesis and metabolism	00541 O-Antigen nucleotide sugar biosynthesis [PATH:ko00541]
19fallH40_3355_length_8826_cov_18.881997_1	19fallH40_3355_length_8826_cov_18.881997	E4.2.1.46, rfbB, rffG; dTDP-glucose 4,6-dehydratase [EC:4.2.1.46]	K15894	09107 Glycan biosynthesis and metabolism	00541 O-Antigen nucleotide sugar biosynthesis [PATH:ko00541]
S03-9-2141_2230846_6	S03-9-2141_2230846	cobS; cobaltochelatase CobS [EC:6.6.1.2]	K01784	09108 Metabolism of cofactors and vitamins	00860 Porphyrin metabolism [PATH:ko00860]
17sumH34_536_length_25436_cov_9.675190_9	17sumH34_536_length_25436_cov_9.675190	P4HA; prolyl 4-hydroxylase [EC:1.14.11.2]	K01737	09105 Amino acid metabolism	00330 Arginine and proline metabolism [PATH:ko00330]
17sumH34_536_length_25436_cov_9.675190_24	17sumH34_536_length_25436_cov_9.675190	DNMT1, dcm; DNA (cytosine-5)-methyltransferase 1 [EC:2.1.1.37]	K03462	09105 Amino acid metabolism	00270 Cysteine and methionine metabolism [PATH:ko00270]
S02-9-2141_6716798_17	S02-9-2141_6716798	galE, GALE; UDP-glucose 4-epimerase [EC:5.1.3.2]	K01710	09101 Carbohydrate metabolism	00052 Galactose metabolism [PATH:ko00052]
S02-9-2141_6716798_18	S02-9-2141_6716798	TSTA3, fcl; GDP-L-fucose synthase [EC:1.1.1.271]	K09882	09101 Carbohydrate metabolism	00051 Fructose and mannose metabolism [PATH:ko00051]
S02-3119_774758_6	S02-3119_774758	NAMPT; nicotinamide phosphoribosyltransferase [EC:2.4.2.12]	K02377	09108 Metabolism of cofactors and vitamins	00760 Nicotinate and nicotinamide metabolism [PATH:ko00760]
S02-3119_774758_12	S02-3119_774758	K13522, nadM; bifunctional NMN adenylyltransferase/nudix hydrolase [EC:2.7.7.1 3.6.1.-]	K01711	09108 Metabolism of cofactors and vitamins	00760 Nicotinate and nicotinamide metabolism [PATH:ko00760]
S01-10-2141_401643_10	S01-10-2141_401643	DNMT1, dcm; DNA (cytosine-5)-methyltransferase 1 [EC:2.1.1.37]	K03462	09105 Amino acid metabolism	00270 Cysteine and methionine metabolism [PATH:ko00270]
19fallH40_44_length_74404_cov_24.031608_42	19fallH40_44_length_74404_cov_24.031608	purA, ADSS; adenylosuccinate synthase [EC:6.3.4.4]	K01711	09104 Nucleotide metabolism	00230 Purine metabolism [PATH:ko00230]
19fallN18_3331_length_8342_cov_7.093761_11	19fallN18_3331_length_8342_cov_7.093761	psbA; photosystem II P680 reaction center D1 protein [EC:1.10.3.9]	K10026	09102 Energy metabolism	00195 Photosynthesis [PATH:ko00195]
S02-3119_546170_3	S02-3119_546170	cysH; phosphoadenosine phosphosulfate reductase [EC:1.8.4.8 1.8.4.10]	K00390	09102 Energy metabolism	00920 Sulfur metabolism [PATH:ko00920]
17sumH37_4347_length_6243_cov_5.581610_7	17sumH37_4347_length_6243_cov_5.581610	galE, GALE; UDP-glucose 4-epimerase [EC:5.1.3.2]	K01710	09101 Carbohydrate metabolism	00052 Galactose metabolism [PATH:ko00052]
NS-23-2119_2680452_19	NS-23-2119_2680452	cysH; phosphoadenosine phosphosulfate reductase [EC:1.8.4.8 1.8.4.10]	K00390	09102 Energy metabolism	00920 Sulfur metabolism [PATH:ko00920]
S01-1119_1208548_6	S01-1119_1208548	gmd, GMDS; GDPmannose 4,6-dehydratase [EC:4.2.1.47]	K00558	09101 Carbohydrate metabolism	00051 Fructose and mannose metabolism [PATH:ko00051]
NS-40119_52243_5	NS-40119_52243	DNMT3A; DNA (cytosine-5)-methyltransferase 3A [EC:2.1.1.37]	K02377	09105 Amino acid metabolism	00270 Cysteine and methionine metabolism [PATH:ko00270]
19fallH45_1733_length_13757_cov_9.767333_14	19fallH45_1733_length_13757_cov_9.767333	gmd, GMDS; GDPmannose 4,6-dehydratase [EC:4.2.1.47]	K00558	09101 Carbohydrate metabolism	00051 Fructose and mannose metabolism [PATH:ko00051]
S02-3119_1195275_6	S02-3119_1195275	galE, GALE; UDP-glucose 4-epimerase [EC:5.1.3.2]	K01710	09101 Carbohydrate metabolism	00052 Galactose metabolism [PATH:ko00052]
S04-6141_2859221_18	S04-6141_2859221	DNMT1, dcm; DNA (cytosine-5)-methyltransferase 1 [EC:2.1.1.37]	K03462	09105 Amino acid metabolism	00270 Cysteine and methionine metabolism [PATH:ko00270]
19sumN23_49_length_58161_cov_11.891991_9	19sumN23_49_length_58161_cov_11.891991	glmS, GFPT; glutamine---fructose-6-phosphate transaminase (isomerizing) [EC:2.6.1.16]	K00558	09101 Carbohydrate metabolism	00520 Amino sugar and nucleotide sugar metabolism [PATH:ko00520]
18sumH37_6518_length_7120_cov_166.403397_7	18sumH37_6518_length_7120_cov_166.403397	DNMT1, dcm; DNA (cytosine-5)-methyltransferase 1 [EC:2.1.1.37]	K03462	09105 Amino acid metabolism	00270 Cysteine and methionine metabolism [PATH:ko00270]
NS-23-2119_2798918_6	NS-23-2119_2798918	galE, GALE; UDP-glucose 4-epimerase [EC:5.1.3.2]	K01710	09101 Carbohydrate metabolism	00052 Galactose metabolism [PATH:ko00052]
S01-101119_1266359_8	S01-101119_1266359	P4HA; prolyl 4-hydroxylase [EC:1.14.11.2]	K01737	09105 Amino acid metabolism	00330 Arginine and proline metabolism [PATH:ko00330]
NS-39-2119_2147362_4	NS-39-2119_2147362	nudB, ntpA; dihydroneopterin triphosphate diphosphatase [EC:3.6.1.67]	K00558	09108 Metabolism of cofactors and vitamins	00790 Folate biosynthesis [PATH:ko00790]
S02-3119_471760_10	S02-3119_471760	nadM; nicotinamide-nucleotide adenylyltransferase [EC:2.7.7.1]	K00472	09108 Metabolism of cofactors and vitamins	00760 Nicotinate and nicotinamide metabolism [PATH:ko00760]
19sprB26_7667_length_6083_cov_14.677173_4	19sprB26_7667_length_6083_cov_14.677173	P4HA; prolyl 4-hydroxylase [EC:1.14.11.2]	K01737	09105 Amino acid metabolism	00330 Arginine and proline metabolism [PATH:ko00330]
S02-9-2141_2382155_13	S02-9-2141_2382155	rfbD, rmlD; dTDP-4-dehydrorhamnose reductase [EC:1.1.1.133]	K01495	09107 Glycan biosynthesis and metabolism	00541 O-Antigen nucleotide sugar biosynthesis [PATH:ko00541]
S02-9-2141_2382155_14	S02-9-2141_2382155	E4.2.1.46, rfbB, rffG; dTDP-glucose 4,6-dehydratase [EC:4.2.1.46]	K15894	09107 Glycan biosynthesis and metabolism	00541 O-Antigen nucleotide sugar biosynthesis [PATH:ko00541]
17sumB49_634_length_22698_cov_26.553902_13	17sumB49_634_length_22698_cov_26.553902	gmd, GMDS; GDPmannose 4,6-dehydratase [EC:4.2.1.47]	K00558	09101 Carbohydrate metabolism	00051 Fructose and mannose metabolism [PATH:ko00051]
NS-31119_1182323_7	NS-31119_1182323	pseB; UDP-N-acetylglucosamine 4,6-dehydratase [EC:4.2.1.115]	K01711	09101 Carbohydrate metabolism	00520 Amino sugar and nucleotide sugar metabolism [PATH:ko00520]
S01-10-2141_304691_51	S01-10-2141_304691	capD; UDP-glucose 4-epimerase [EC:5.1.3.2]	K01784	09101 Carbohydrate metabolism	00052 Galactose metabolism [PATH:ko00052]
S05-6-1-2021119_2149937_13	S05-6-1-2021119_2149937	DNMT1, dcm; DNA (cytosine-5)-methyltransferase 1 [EC:2.1.1.37]	K03462	09105 Amino acid metabolism	00270 Cysteine and methionine metabolism [PATH:ko00270]
S02-3119_2276370_8	S02-3119_2276370	queE; 7-carboxy-7-deazaguanine synthase [EC:4.3.99.3]	K01784	09108 Metabolism of cofactors and vitamins	00790 Folate biosynthesis [PATH:ko00790]
19fallB26_2788_length_8703_cov_11.118871_12	19fallB26_2788_length_8703_cov_11.118871	cobS; cobaltochelatase CobS [EC:6.6.1.2]	K01784	09108 Metabolism of cofactors and vitamins	00860 Porphyrin metabolism [PATH:ko00860]
BH-0-2119_71380_8	BH-0-2119_71380	DNMT1, dcm; DNA (cytosine-5)-methyltransferase 1 [EC:2.1.1.37]	K03462	09105 Amino acid metabolism	00270 Cysteine and methionine metabolism [PATH:ko00270]
S01-101119_2277408_38	S01-101119_2277408	glmS, GFPT; glutamine---fructose-6-phosphate transaminase (isomerizing) [EC:2.6.1.16]	K00558	09101 Carbohydrate metabolism	00520 Amino sugar and nucleotide sugar metabolism [PATH:ko00520]
19sumH09_1527_length_14218_cov_37.333404_14	19sumH09_1527_length_14218_cov_37.333404	DNMT1, dcm; DNA (cytosine-5)-methyltransferase 1 [EC:2.1.1.37]	K03462	09105 Amino acid metabolism	00270 Cysteine and methionine metabolism [PATH:ko00270]
18sumH37_167_length_45487_cov_275.232876_24	18sumH37_167_length_45487_cov_275.232876	cpeT; CpeT protein	K21140	09102 Energy metabolism	00196 Photosynthesis - antenna proteins [PATH:ko00196]
S04-6141_3112222_15	S04-6141_3112222	rfbD, rmlD; dTDP-4-dehydrorhamnose reductase [EC:1.1.1.133]	K01495	09107 Glycan biosynthesis and metabolism	00541 O-Antigen nucleotide sugar biosynthesis [PATH:ko00541]
S04-6141_3112222_20	S04-6141_3112222	RHM; UDP-glucose 4,6-dehydratase [EC:4.2.1.76]	K09882	09101 Carbohydrate metabolism	00520 Amino sugar and nucleotide sugar metabolism [PATH:ko00520]
S04-6141_3112222_22	S04-6141_3112222	gmd, GMDS; GDPmannose 4,6-dehydratase [EC:4.2.1.47]	K00558	09101 Carbohydrate metabolism	00051 Fructose and mannose metabolism [PATH:ko00051]
S04-6141_3112222_26	S04-6141_3112222	gmd, GMDS; GDPmannose 4,6-dehydratase [EC:4.2.1.47]	K00558	09101 Carbohydrate metabolism	00051 Fructose and mannose metabolism [PATH:ko00051]
CJK3-3119_1799352_47	CJK3-3119_1799352	TSTA3, fcl; GDP-L-fucose synthase [EC:1.1.1.271]	K09882	09101 Carbohydrate metabolism	00051 Fructose and mannose metabolism [PATH:ko00051]
CJK3-3119_1799352_87	CJK3-3119_1799352	gmd, GMDS; GDPmannose 4,6-dehydratase [EC:4.2.1.47]	K00558	09101 Carbohydrate metabolism	00051 Fructose and mannose metabolism [PATH:ko00051]
18sumH37_379_length_33893_cov_24.268869_22	18sumH37_379_length_33893_cov_24.268869	DNMT1, dcm; DNA (cytosine-5)-methyltransferase 1 [EC:2.1.1.37]	K03462	09105 Amino acid metabolism	00270 Cysteine and methionine metabolism [PATH:ko00270]
S03-9-1141_2521708_7	S03-9-1141_2521708	mec; [CysO sulfur-carrier protein]-S-L-cysteine hydrolase [EC:3.13.1.6]	K01711	09123 Folding, sorting and degradation	04122 Sulfur relay system [PATH:ko04122]
S01-1119_1717691_9	S01-1119_1717691	galE, GALE; UDP-glucose 4-epimerase [EC:5.1.3.2]	K01710	09101 Carbohydrate metabolism	00052 Galactose metabolism [PATH:ko00052]
S01-1119_1717691_15	S01-1119_1717691	TSTA3, fcl; GDP-L-fucose synthase [EC:1.1.1.271]	K09882	09101 Carbohydrate metabolism	00051 Fructose and mannose metabolism [PATH:ko00051]
S01-1119_1717691_17	S01-1119_1717691	gmd, GMDS; GDPmannose 4,6-dehydratase [EC:4.2.1.47]	K00558	09101 Carbohydrate metabolism	00051 Fructose and mannose metabolism [PATH:ko00051]
NS-39-2119_1881752_14	NS-39-2119_1881752	DNMT1, dcm; DNA (cytosine-5)-methyltransferase 1 [EC:2.1.1.37]	K03462	09105 Amino acid metabolism	00270 Cysteine and methionine metabolism [PATH:ko00270]
S03-9-1141_4491297_4	S03-9-1141_4491297	galE, GALE; UDP-glucose 4-epimerase [EC:5.1.3.2]	K01710	09101 Carbohydrate metabolism	00052 Galactose metabolism [PATH:ko00052]
S01-10-1119_1805353_10	S01-10-1119_1805353	TSTA3, fcl; GDP-L-fucose synthase [EC:1.1.1.271]	K09882	09101 Carbohydrate metabolism	00051 Fructose and mannose metabolism [PATH:ko00051]
17sumH37_3374_length_7514_cov_8.283818_7	17sumH37_3374_length_7514_cov_8.283818	cysH; phosphoadenosine phosphosulfate reductase [EC:1.8.4.8 1.8.4.10]	K00390	09102 Energy metabolism	00920 Sulfur metabolism [PATH:ko00920]
S01-1119_235524_37	S01-1119_235524	cobS; cobaltochelatase CobS [EC:6.6.1.2]	K01784	09108 Metabolism of cofactors and vitamins	00860 Porphyrin metabolism [PATH:ko00860]
S01-1119_235524_53	S01-1119_235524	DNMT1, dcm; DNA (cytosine-5)-methyltransferase 1 [EC:2.1.1.37]	K03462	09105 Amino acid metabolism	00270 Cysteine and methionine metabolism [PATH:ko00270]
S02-9-2141_1514557_8	S02-9-2141_1514557	pseB; UDP-N-acetylglucosamine 4,6-dehydratase [EC:4.2.1.115]	K01711	09101 Carbohydrate metabolism	00520 Amino sugar and nucleotide sugar metabolism [PATH:ko00520]
17sumH37_1194_length_15493_cov_43.700285_13	17sumH37_1194_length_15493_cov_43.700285	mec; [CysO sulfur-carrier protein]-S-L-cysteine hydrolase [EC:3.13.1.6]	K01711	09123 Folding, sorting and degradation	04122 Sulfur relay system [PATH:ko04122]
NS-40119_118260_10	NS-40119_118260	queE; 7-carboxy-7-deazaguanine synthase [EC:4.3.99.3]	K01784	09108 Metabolism of cofactors and vitamins	00790 Folate biosynthesis [PATH:ko00790]
NS-40119_118260_28	NS-40119_118260	DHFR, folA; dihydrofolate reductase [EC:1.5.1.3]	K00390	09108 Metabolism of cofactors and vitamins	00790 Folate biosynthesis [PATH:ko00790]
S03-92119_1385648_21	S03-92119_1385648	GCH1, folE; GTP cyclohydrolase IA [EC:3.5.4.16]	K00390	09108 Metabolism of cofactors and vitamins	00790 Folate biosynthesis [PATH:ko00790]
S03-92119_1385648_22	S03-92119_1385648	queE; 7-carboxy-7-deazaguanine synthase [EC:4.3.99.3]	K01784	09108 Metabolism of cofactors and vitamins	00790 Folate biosynthesis [PATH:ko00790]
S03-92119_1385648_23	S03-92119_1385648	queD, ptpS, PTS; 6-pyruvoyltetrahydropterin/6-carboxytetrahydropterin synthase [EC:4.2.3.12 4.1.2.50]	K00558	09108 Metabolism of cofactors and vitamins	00790 Folate biosynthesis [PATH:ko00790]
S03-92119_1385648_25	S03-92119_1385648	queC; 7-cyano-7-deazaguanine synthase [EC:6.3.4.20]	K01784	09108 Metabolism of cofactors and vitamins	00790 Folate biosynthesis [PATH:ko00790]
S03-9-1141_1105199_5	S03-9-1141_1105199	mec; [CysO sulfur-carrier protein]-S-L-cysteine hydrolase [EC:3.13.1.6]	K01711	09123 Folding, sorting and degradation	04122 Sulfur relay system [PATH:ko04122]
BH-0-2119_1472830_29	BH-0-2119_1472830	P4HA; prolyl 4-hydroxylase [EC:1.14.11.2]	K01737	09105 Amino acid metabolism	00330 Arginine and proline metabolism [PATH:ko00330]
BH-0-2119_1472830_30	BH-0-2119_1472830	P4HA; prolyl 4-hydroxylase [EC:1.14.11.2]	K01737	09105 Amino acid metabolism	00330 Arginine and proline metabolism [PATH:ko00330]
S05-6-1-2021119_656246_5	S05-6-1-2021119_656246	galE, GALE; UDP-glucose 4-epimerase [EC:5.1.3.2]	K01710	09101 Carbohydrate metabolism	00052 Galactose metabolism [PATH:ko00052]
NS-39-2119_1317539_18	NS-39-2119_1317539	DNMT1, dcm; DNA (cytosine-5)-methyltransferase 1 [EC:2.1.1.37]	K03462	09105 Amino acid metabolism	00270 Cysteine and methionine metabolism [PATH:ko00270]
NS-23-1119_2092132_25	NS-23-1119_2092132	gmd, GMDS; GDPmannose 4,6-dehydratase [EC:4.2.1.47]	K00558	09101 Carbohydrate metabolism	00051 Fructose and mannose metabolism [PATH:ko00051]
NS-23-1119_2092132_26	NS-23-1119_2092132	galE, GALE; UDP-glucose 4-epimerase [EC:5.1.3.2]	K01710	09101 Carbohydrate metabolism	00052 Galactose metabolism [PATH:ko00052]
S02-9-2141_1808918_2	S02-9-2141_1808918	DNMT1, dcm; DNA (cytosine-5)-methyltransferase 1 [EC:2.1.1.37]	K03462	09105 Amino acid metabolism	00270 Cysteine and methionine metabolism [PATH:ko00270]
S05-6-1-2021119_1075269_4	S05-6-1-2021119_1075269	pimB; phosphatidyl-myo-inositol dimannoside synthase [EC:2.4.1.346]	K09882	09107 Glycan biosynthesis and metabolism	00571 Lipoarabinomannan (LAM) biosynthesis [PATH:ko00571]
S01-10-2141_2027361_2	S01-10-2141_2027361	DNMT3A; DNA (cytosine-5)-methyltransferase 3A [EC:2.1.1.37]	K02377	09105 Amino acid metabolism	00270 Cysteine and methionine metabolism [PATH:ko00270]
S04-6141_491668_21	S04-6141_491668	E4.2.1.46, rfbB, rffG; dTDP-glucose 4,6-dehydratase [EC:4.2.1.46]	K15894	09107 Glycan biosynthesis and metabolism	00541 O-Antigen nucleotide sugar biosynthesis [PATH:ko00541]
S04-6141_491668_24	S04-6141_491668	TSTA3, fcl; GDP-L-fucose synthase [EC:1.1.1.271]	K09882	09101 Carbohydrate metabolism	00051 Fructose and mannose metabolism [PATH:ko00051]
19sprB26_2189_length_14222_cov_6.065928_3	19sprB26_2189_length_14222_cov_6.065928	DNMT1, dcm; DNA (cytosine-5)-methyltransferase 1 [EC:2.1.1.37]	K03462	09105 Amino acid metabolism	00270 Cysteine and methionine metabolism [PATH:ko00270]
S05-6-1-2021119_2958214_25	S05-6-1-2021119_2958214	DNMT1, dcm; DNA (cytosine-5)-methyltransferase 1 [EC:2.1.1.37]	K03462	09105 Amino acid metabolism	00270 Cysteine and methionine metabolism [PATH:ko00270]
S01-101119_3941804_10	S01-101119_3941804	DNMT1, dcm; DNA (cytosine-5)-methyltransferase 1 [EC:2.1.1.37]	K03462	09105 Amino acid metabolism	00270 Cysteine and methionine metabolism [PATH:ko00270]
S01-1119_1626910_6	S01-1119_1626910	nudB, ntpA; dihydroneopterin triphosphate diphosphatase [EC:3.6.1.67]	K00558	09108 Metabolism of cofactors and vitamins	00790 Folate biosynthesis [PATH:ko00790]
19sumH09_236_length_36416_cov_31.442535_5	19sumH09_236_length_36416_cov_31.442535	mgs, bgsB; 1,2-diacylglycerol 3-alpha-glucosyltransferase [EC:2.4.1.337]	K01711	09103 Lipid metabolism	00561 Glycerolipid metabolism [PATH:ko00561]
18sumH37_1482_length_17674_cov_69.193257_9	18sumH37_1482_length_17674_cov_69.193257	P4HA; prolyl 4-hydroxylase [EC:1.14.11.2]	K01737	09105 Amino acid metabolism	00330 Arginine and proline metabolism [PATH:ko00330]
S01-101119_2060591_1 1-4595/6233_4	S01-101119_2060591_1	P4HA; prolyl 4-hydroxylase [EC:1.14.11.2]	K01737	09105 Amino acid metabolism	00330 Arginine and proline metabolism [PATH:ko00330]
CJK3-3119_1647116_15	CJK3-3119_1647116	DNMT1, dcm; DNA (cytosine-5)-methyltransferase 1 [EC:2.1.1.37]	K03462	09105 Amino acid metabolism	00270 Cysteine and methionine metabolism [PATH:ko00270]
19sumN23_2054_length_11483_cov_79.630207_6	19sumN23_2054_length_11483_cov_79.630207	galE, GALE; UDP-glucose 4-epimerase [EC:5.1.3.2]	K01710	09101 Carbohydrate metabolism	00052 Galactose metabolism [PATH:ko00052]
S05-6-1-2021119_890_20	S05-6-1-2021119_890	DNMT3A; DNA (cytosine-5)-methyltransferase 3A [EC:2.1.1.37]	K02377	09105 Amino acid metabolism	00270 Cysteine and methionine metabolism [PATH:ko00270]
S01-101119_2640645_14	S01-101119_2640645	DNMT1, dcm; DNA (cytosine-5)-methyltransferase 1 [EC:2.1.1.37]	K03462	09105 Amino acid metabolism	00270 Cysteine and methionine metabolism [PATH:ko00270]
S01-10-2141_1089605_6	S01-10-2141_1089605	DNMT1, dcm; DNA (cytosine-5)-methyltransferase 1 [EC:2.1.1.37]	K03462	09105 Amino acid metabolism	00270 Cysteine and methionine metabolism [PATH:ko00270]
S01-10-2141_1089605_15	S01-10-2141_1089605	DNMT1, dcm; DNA (cytosine-5)-methyltransferase 1 [EC:2.1.1.37]	K03462	09105 Amino acid metabolism	00270 Cysteine and methionine metabolism [PATH:ko00270]
NS-23-1119_1756789_9	NS-23-1119_1756789	queC; 7-cyano-7-deazaguanine synthase [EC:6.3.4.20]	K01784	09108 Metabolism of cofactors and vitamins	00790 Folate biosynthesis [PATH:ko00790]
S02-3119_1636826_48	S02-3119_1636826	DNMT3A; DNA (cytosine-5)-methyltransferase 3A [EC:2.1.1.37]	K02377	09105 Amino acid metabolism	00270 Cysteine and methionine metabolism [PATH:ko00270]
S01-1119_141073_27	S01-1119_141073	purA, ADSS; adenylosuccinate synthase [EC:6.3.4.4]	K01711	09104 Nucleotide metabolism	00230 Purine metabolism [PATH:ko00230]
NS-35119_114726_12	NS-35119_114726	galE, GALE; UDP-glucose 4-epimerase [EC:5.1.3.2]	K01710	09101 Carbohydrate metabolism	00052 Galactose metabolism [PATH:ko00052]
NS-35119_114726_15	NS-35119_114726	TSTA3, fcl; GDP-L-fucose synthase [EC:1.1.1.271]	K09882	09101 Carbohydrate metabolism	00051 Fructose and mannose metabolism [PATH:ko00051]
19fallH40_1824_length_13085_cov_67.566769_13	19fallH40_1824_length_13085_cov_67.566769	DNMT1, dcm; DNA (cytosine-5)-methyltransferase 1 [EC:2.1.1.37]	K03462	09105 Amino acid metabolism	00270 Cysteine and methionine metabolism [PATH:ko00270]
NS-23-1119_1539072_11	NS-23-1119_1539072	glmS, GFPT; glutamine---fructose-6-phosphate transaminase (isomerizing) [EC:2.6.1.16]	K00558	09101 Carbohydrate metabolism	00520 Amino sugar and nucleotide sugar metabolism [PATH:ko00520]
S03-92119_3524509_16	S03-92119_3524509	DNMT1, dcm; DNA (cytosine-5)-methyltransferase 1 [EC:2.1.1.37]	K03462	09105 Amino acid metabolism	00270 Cysteine and methionine metabolism [PATH:ko00270]
S02-9-1119_1795505_2	S02-9-1119_1795505	queC; 7-cyano-7-deazaguanine synthase [EC:6.3.4.20]	K01784	09108 Metabolism of cofactors and vitamins	00790 Folate biosynthesis [PATH:ko00790]
18sumH37_615_length_28211_cov_52.597848_22	18sumH37_615_length_28211_cov_52.597848	P4HA; prolyl 4-hydroxylase [EC:1.14.11.2]	K01737	09105 Amino acid metabolism	00330 Arginine and proline metabolism [PATH:ko00330]
S01-5141_1145932_9	S01-5141_1145932	mec; [CysO sulfur-carrier protein]-S-L-cysteine hydrolase [EC:3.13.1.6]	K01711	09123 Folding, sorting and degradation	04122 Sulfur relay system [PATH:ko04122]
19winBS04_358_length_28571_cov_34.629752_20	19winBS04_358_length_28571_cov_34.629752	DNMT1, dcm; DNA (cytosine-5)-methyltransferase 1 [EC:2.1.1.37]	K03462	09105 Amino acid metabolism	00270 Cysteine and methionine metabolism [PATH:ko00270]
18sumH34_2064_length_8446_cov_3.647479_7	18sumH34_2064_length_8446_cov_3.647479	galE, GALE; UDP-glucose 4-epimerase [EC:5.1.3.2]	K01710	09101 Carbohydrate metabolism	00052 Galactose metabolism [PATH:ko00052]
S01-1119_1707056_34	S01-1119_1707056	galE, GALE; UDP-glucose 4-epimerase [EC:5.1.3.2]	K01710	09101 Carbohydrate metabolism	00052 Galactose metabolism [PATH:ko00052]
19fallH45_599_length_24167_cov_1712.296160_19	19fallH45_599_length_24167_cov_1712.296160	psbA; photosystem II P680 reaction center D1 protein [EC:1.10.3.9]	K10026	09102 Energy metabolism	00195 Photosynthesis [PATH:ko00195]
S01-1119_2012072_41	S01-1119_2012072	cobS; cobaltochelatase CobS [EC:6.6.1.2]	K01784	09108 Metabolism of cofactors and vitamins	00860 Porphyrin metabolism [PATH:ko00860]
S01-10-1119_2827970_2	S01-10-1119_2827970	TSTA3, fcl; GDP-L-fucose synthase [EC:1.1.1.271]	K09882	09101 Carbohydrate metabolism	00051 Fructose and mannose metabolism [PATH:ko00051]
CJK3-3119_552443_9	CJK3-3119_552443	DNMT3A; DNA (cytosine-5)-methyltransferase 3A [EC:2.1.1.37]	K02377	09105 Amino acid metabolism	00270 Cysteine and methionine metabolism [PATH:ko00270]
CJK3-3119_592384_11	CJK3-3119_592384	gmd, GMDS; GDPmannose 4,6-dehydratase [EC:4.2.1.47]	K00558	09101 Carbohydrate metabolism	00051 Fructose and mannose metabolism [PATH:ko00051]
18sumH34_87_length_49413_cov_108.894586_7	18sumH34_87_length_49413_cov_108.894586	P4HA; prolyl 4-hydroxylase [EC:1.14.11.2]	K01737	09105 Amino acid metabolism	00330 Arginine and proline metabolism [PATH:ko00330]
18sumH34_87_length_49413_cov_108.894586_22	18sumH34_87_length_49413_cov_108.894586	PGD, gnd, gntZ; 6-phosphogluconate dehydrogenase [EC:1.1.1.44 1.1.1.343]	K00472	09101 Carbohydrate metabolism	00030 Pentose phosphate pathway [PATH:ko00030]
18sumH34_87_length_49413_cov_108.894586_44	18sumH34_87_length_49413_cov_108.894586	cobS; cobaltochelatase CobS [EC:6.6.1.2]	K01784	09108 Metabolism of cofactors and vitamins	00860 Porphyrin metabolism [PATH:ko00860]
19winB49_35_length_71967_cov_25.067694_29	19winB49_35_length_71967_cov_25.067694	galE, GALE; UDP-glucose 4-epimerase [EC:5.1.3.2]	K01710	09101 Carbohydrate metabolism	00052 Galactose metabolism [PATH:ko00052]
19winB49_35_length_71967_cov_25.067694_35	19winB49_35_length_71967_cov_25.067694	TSTA3, fcl; GDP-L-fucose synthase [EC:1.1.1.271]	K09882	09101 Carbohydrate metabolism	00051 Fructose and mannose metabolism [PATH:ko00051]
19winB49_35_length_71967_cov_25.067694_36	19winB49_35_length_71967_cov_25.067694	TSTA3, fcl; GDP-L-fucose synthase [EC:1.1.1.271]	K09882	09101 Carbohydrate metabolism	00051 Fructose and mannose metabolism [PATH:ko00051]
19winB49_35_length_71967_cov_25.067694_47	19winB49_35_length_71967_cov_25.067694	gmd, GMDS; GDPmannose 4,6-dehydratase [EC:4.2.1.47]	K00558	09101 Carbohydrate metabolism	00051 Fructose and mannose metabolism [PATH:ko00051]
S04-6141_3093194_31	S04-6141_3093194	gmd, GMDS; GDPmannose 4,6-dehydratase [EC:4.2.1.47]	K00558	09101 Carbohydrate metabolism	00051 Fructose and mannose metabolism [PATH:ko00051]
NS-39-2119_906503_10	NS-39-2119_906503	galE, GALE; UDP-glucose 4-epimerase [EC:5.1.3.2]	K01710	09101 Carbohydrate metabolism	00052 Galactose metabolism [PATH:ko00052]
S02-3119_1434659_3	S02-3119_1434659	mec; [CysO sulfur-carrier protein]-S-L-cysteine hydrolase [EC:3.13.1.6]	K01711	09123 Folding, sorting and degradation	04122 Sulfur relay system [PATH:ko04122]
S02-9-2141_885977_12	S02-9-2141_885977	DNMT1, dcm; DNA (cytosine-5)-methyltransferase 1 [EC:2.1.1.37]	K03462	09105 Amino acid metabolism	00270 Cysteine and methionine metabolism [PATH:ko00270]
S02-9-1119_426340_10	S02-9-1119_426340	cobS; cobaltochelatase CobS [EC:6.6.1.2]	K01784	09108 Metabolism of cofactors and vitamins	00860 Porphyrin metabolism [PATH:ko00860]
CJK3-3119_1732507_10	CJK3-3119_1732507	cysH; phosphoadenosine phosphosulfate reductase [EC:1.8.4.8 1.8.4.10]	K00390	09102 Energy metabolism	00920 Sulfur metabolism [PATH:ko00920]
S05-1119_1780072_1	S05-1119_1780072	queD, ptpS, PTS; 6-pyruvoyltetrahydropterin/6-carboxytetrahydropterin synthase [EC:4.2.3.12 4.1.2.50]	K00558	09108 Metabolism of cofactors and vitamins	00790 Folate biosynthesis [PATH:ko00790]
S05-1119_1780072_2	S05-1119_1780072	queE; 7-carboxy-7-deazaguanine synthase [EC:4.3.99.3]	K01784	09108 Metabolism of cofactors and vitamins	00790 Folate biosynthesis [PATH:ko00790]
S05-1119_1780072_4	S05-1119_1780072	GCH1, folE; GTP cyclohydrolase IA [EC:3.5.4.16]	K00390	09108 Metabolism of cofactors and vitamins	00790 Folate biosynthesis [PATH:ko00790]
S04-6141_1008047_8	S04-6141_1008047	E4.2.1.46, rfbB, rffG; dTDP-glucose 4,6-dehydratase [EC:4.2.1.46]	K15894	09107 Glycan biosynthesis and metabolism	00541 O-Antigen nucleotide sugar biosynthesis [PATH:ko00541]
S04-6141_1008047_20	S04-6141_1008047	psbD; photosystem II P680 reaction center D2 protein [EC:1.10.3.9]	K08678	09102 Energy metabolism	00195 Photosynthesis [PATH:ko00195]
NS-8-1119_1836005_1	NS-8-1119_1836005	cysH; phosphoadenosine phosphosulfate reductase [EC:1.8.4.8 1.8.4.10]	K00390	09102 Energy metabolism	00920 Sulfur metabolism [PATH:ko00920]
S01-1119_2208095_3	S01-1119_2208095	wbpP; UDP-N-acetylglucosamine 4-epimerase [EC:5.1.3.7]	K01784	09101 Carbohydrate metabolism	00520 Amino sugar and nucleotide sugar metabolism [PATH:ko00520]
S03-92119_453997_1 8031-20067/20067_7	S03-92119_453997_1	mec; [CysO sulfur-carrier protein]-S-L-cysteine hydrolase [EC:3.13.1.6]	K01711	09123 Folding, sorting and degradation	04122 Sulfur relay system [PATH:ko04122]
19winB67_553_length_22264_cov_17.325319_16	19winB67_553_length_22264_cov_17.325319	cysH; phosphoadenosine phosphosulfate reductase [EC:1.8.4.8 1.8.4.10]	K00390	09102 Energy metabolism	00920 Sulfur metabolism [PATH:ko00920]
NS-23-2119_1237976_3	NS-23-2119_1237976	galE, GALE; UDP-glucose 4-epimerase [EC:5.1.3.2]	K01710	09101 Carbohydrate metabolism	00052 Galactose metabolism [PATH:ko00052]
NS-23-2119_1237976_4	NS-23-2119_1237976	TSTA3, fcl; GDP-L-fucose synthase [EC:1.1.1.271]	K09882	09101 Carbohydrate metabolism	00051 Fructose and mannose metabolism [PATH:ko00051]
NS-23-2119_1237976_5	NS-23-2119_1237976	gmd, GMDS; GDPmannose 4,6-dehydratase [EC:4.2.1.47]	K00558	09101 Carbohydrate metabolism	00051 Fructose and mannose metabolism [PATH:ko00051]
S04-4141_5091000_26	S04-4141_5091000	DNMT1, dcm; DNA (cytosine-5)-methyltransferase 1 [EC:2.1.1.37]	K03462	09105 Amino acid metabolism	00270 Cysteine and methionine metabolism [PATH:ko00270]
S03-9-1141_3769358_9	S03-9-1141_3769358	P4HA; prolyl 4-hydroxylase [EC:1.14.11.2]	K01737	09105 Amino acid metabolism	00330 Arginine and proline metabolism [PATH:ko00330]
S02-9-2141_4574421_4	S02-9-2141_4574421	cobS; cobaltochelatase CobS [EC:6.6.1.2]	K01784	09108 Metabolism of cofactors and vitamins	00860 Porphyrin metabolism [PATH:ko00860]
19winB49_2518_length_10167_cov_6.405162_4	19winB49_2518_length_10167_cov_6.405162	P4HA; prolyl 4-hydroxylase [EC:1.14.11.2]	K01737	09105 Amino acid metabolism	00330 Arginine and proline metabolism [PATH:ko00330]
19sumH09_1695_length_13243_cov_30.116318_18	19sumH09_1695_length_13243_cov_30.116318	cobS; cobaltochelatase CobS [EC:6.6.1.2]	K01784	09108 Metabolism of cofactors and vitamins	00860 Porphyrin metabolism [PATH:ko00860]
S03-9-1141_192631_3	S03-9-1141_192631	galE, GALE; UDP-glucose 4-epimerase [EC:5.1.3.2]	K01710	09101 Carbohydrate metabolism	00052 Galactose metabolism [PATH:ko00052]
S03-9-1141_192631_4	S03-9-1141_192631	wbpP; UDP-N-acetylglucosamine 4-epimerase [EC:5.1.3.7]	K01784	09101 Carbohydrate metabolism	00520 Amino sugar and nucleotide sugar metabolism [PATH:ko00520]
S03-9-1141_6695615_12	S03-9-1141_6695615	galE, GALE; UDP-glucose 4-epimerase [EC:5.1.3.2]	K01710	09101 Carbohydrate metabolism	00052 Galactose metabolism [PATH:ko00052]
YS-27119_2227341_43	YS-27119_2227341	lpxH; UDP-2,3-diacylglucosamine hydrolase [EC:3.6.1.54]	K00820	09107 Glycan biosynthesis and metabolism	00540 Lipopolysaccharide biosynthesis [PATH:ko00540]
YS-27119_2227341_161	YS-27119_2227341	E5.1.3.6; UDP-glucuronate 4-epimerase [EC:5.1.3.6]	K01711	09101 Carbohydrate metabolism	00053 Ascorbate and aldarate metabolism [PATH:ko00053]
YS-27119_2227341_172	YS-27119_2227341	queE; 7-carboxy-7-deazaguanine synthase [EC:4.3.99.3]	K01784	09108 Metabolism of cofactors and vitamins	00790 Folate biosynthesis [PATH:ko00790]
YS-27119_2227341_179	YS-27119_2227341	queD, ptpS, PTS; 6-pyruvoyltetrahydropterin/6-carboxytetrahydropterin synthase [EC:4.2.3.12 4.1.2.50]	K00558	09108 Metabolism of cofactors and vitamins	00790 Folate biosynthesis [PATH:ko00790]
YS-27119_2227341_180	YS-27119_2227341	GCH1, folE; GTP cyclohydrolase IA [EC:3.5.4.16]	K00390	09108 Metabolism of cofactors and vitamins	00790 Folate biosynthesis [PATH:ko00790]
S02-3119_561384_4	S02-3119_561384	E4.2.1.46, rfbB, rffG; dTDP-glucose 4,6-dehydratase [EC:4.2.1.46]	K15894	09107 Glycan biosynthesis and metabolism	00541 O-Antigen nucleotide sugar biosynthesis [PATH:ko00541]
17sumB49_744_length_20738_cov_6.995842_17	17sumB49_744_length_20738_cov_6.995842	gmd, GMDS; GDPmannose 4,6-dehydratase [EC:4.2.1.47]	K00558	09101 Carbohydrate metabolism	00051 Fructose and mannose metabolism [PATH:ko00051]
17sumB49_744_length_20738_cov_6.995842_19	17sumB49_744_length_20738_cov_6.995842	TSTA3, fcl; GDP-L-fucose synthase [EC:1.1.1.271]	K09882	09101 Carbohydrate metabolism	00051 Fructose and mannose metabolism [PATH:ko00051]
17sumB49_744_length_20738_cov_6.995842_35	17sumB49_744_length_20738_cov_6.995842	psbA; photosystem II P680 reaction center D1 protein [EC:1.10.3.9]	K10026	09102 Energy metabolism	00195 Photosynthesis [PATH:ko00195]
NS-35119_282376_11	NS-35119_282376	DNMT1, dcm; DNA (cytosine-5)-methyltransferase 1 [EC:2.1.1.37]	K03462	09105 Amino acid metabolism	00270 Cysteine and methionine metabolism [PATH:ko00270]
S05-6-1-2021119_2747589_8	S05-6-1-2021119_2747589	capD; UDP-glucose 4-epimerase [EC:5.1.3.2]	K01784	09101 Carbohydrate metabolism	00052 Galactose metabolism [PATH:ko00052]
S05-6-1-2021119_2747589_13	S05-6-1-2021119_2747589	gmd, GMDS; GDPmannose 4,6-dehydratase [EC:4.2.1.47]	K00558	09101 Carbohydrate metabolism	00051 Fructose and mannose metabolism [PATH:ko00051]
S05-6-1-2021119_2747589_14	S05-6-1-2021119_2747589	galE, GALE; UDP-glucose 4-epimerase [EC:5.1.3.2]	K01710	09101 Carbohydrate metabolism	00052 Galactose metabolism [PATH:ko00052]
S03-92119_2745263_11	S03-92119_2745263	PMVK; phosphomevalonate kinase [EC:2.7.4.2]	K21140	09109 Metabolism of terpenoids and polyketides	00900 Terpenoid backbone biosynthesis [PATH:ko00900]
17sumH34_4361_length_7240_cov_9.684342_3	17sumH34_4361_length_7240_cov_9.684342	NAMPT; nicotinamide phosphoribosyltransferase [EC:2.4.2.12]	K02377	09108 Metabolism of cofactors and vitamins	00760 Nicotinate and nicotinamide metabolism [PATH:ko00760]
17sumH01_34_length_85366_cov_25.367608_20	17sumH01_34_length_85366_cov_25.367608	purA, ADSS; adenylosuccinate synthase [EC:6.3.4.4]	K01711	09104 Nucleotide metabolism	00230 Purine metabolism [PATH:ko00230]
17sumH01_34_length_85366_cov_25.367608_26	17sumH01_34_length_85366_cov_25.367608	cobS; cobaltochelatase CobS [EC:6.6.1.2]	K01784	09108 Metabolism of cofactors and vitamins	00860 Porphyrin metabolism [PATH:ko00860]
19fallH09_1166_length_16017_cov_8.878273_15	19fallH09_1166_length_16017_cov_8.878273	E4.2.1.46, rfbB, rffG; dTDP-glucose 4,6-dehydratase [EC:4.2.1.46]	K15894	09107 Glycan biosynthesis and metabolism	00541 O-Antigen nucleotide sugar biosynthesis [PATH:ko00541]
NS-31119_598283_25	NS-31119_598283	purA, ADSS; adenylosuccinate synthase [EC:6.3.4.4]	K01711	09104 Nucleotide metabolism	00230 Purine metabolism [PATH:ko00230]
NS-41119_1260284_15	NS-41119_1260284	glmS, GFPT; glutamine---fructose-6-phosphate transaminase (isomerizing) [EC:2.6.1.16]	K00558	09101 Carbohydrate metabolism	00520 Amino sugar and nucleotide sugar metabolism [PATH:ko00520]
19sprB26_1111_length_21952_cov_14.521624_2	19sprB26_1111_length_21952_cov_14.521624	DNMT1, dcm; DNA (cytosine-5)-methyltransferase 1 [EC:2.1.1.37]	K03462	09105 Amino acid metabolism	00270 Cysteine and methionine metabolism [PATH:ko00270]
S02-3119_1239019_11	S02-3119_1239019	queD, ptpS, PTS; 6-pyruvoyltetrahydropterin/6-carboxytetrahydropterin synthase [EC:4.2.3.12 4.1.2.50]	K00558	09108 Metabolism of cofactors and vitamins	00790 Folate biosynthesis [PATH:ko00790]
S02-9-2141_1161488_27	S02-9-2141_1161488	cysH; phosphoadenosine phosphosulfate reductase [EC:1.8.4.8 1.8.4.10]	K00390	09102 Energy metabolism	00920 Sulfur metabolism [PATH:ko00920]
NS-35119_646883_10	NS-35119_646883	queE; 7-carboxy-7-deazaguanine synthase [EC:4.3.99.3]	K01784	09108 Metabolism of cofactors and vitamins	00790 Folate biosynthesis [PATH:ko00790]
NS-35119_646883_11	NS-35119_646883	queD, ptpS, PTS; 6-pyruvoyltetrahydropterin/6-carboxytetrahydropterin synthase [EC:4.2.3.12 4.1.2.50]	K00558	09108 Metabolism of cofactors and vitamins	00790 Folate biosynthesis [PATH:ko00790]
NS-35119_646883_16	NS-35119_646883	GCH1, folE; GTP cyclohydrolase IA [EC:3.5.4.16]	K00390	09108 Metabolism of cofactors and vitamins	00790 Folate biosynthesis [PATH:ko00790]
NS-40119_2470112_3	NS-40119_2470112	purA, ADSS; adenylosuccinate synthase [EC:6.3.4.4]	K01711	09104 Nucleotide metabolism	00230 Purine metabolism [PATH:ko00230]
S01-1119_1825092_37	S01-1119_1825092	queD, ptpS, PTS; 6-pyruvoyltetrahydropterin/6-carboxytetrahydropterin synthase [EC:4.2.3.12 4.1.2.50]	K00558	09108 Metabolism of cofactors and vitamins	00790 Folate biosynthesis [PATH:ko00790]
S01-1119_1825092_38	S01-1119_1825092	queE; 7-carboxy-7-deazaguanine synthase [EC:4.3.99.3]	K01784	09108 Metabolism of cofactors and vitamins	00790 Folate biosynthesis [PATH:ko00790]
S01-1119_1825092_39	S01-1119_1825092	GCH1, folE; GTP cyclohydrolase IA [EC:3.5.4.16]	K00390	09108 Metabolism of cofactors and vitamins	00790 Folate biosynthesis [PATH:ko00790]
19winBS04_946_length_17522_cov_39.039102_15	19winBS04_946_length_17522_cov_39.039102	DNMT1, dcm; DNA (cytosine-5)-methyltransferase 1 [EC:2.1.1.37]	K03462	09105 Amino acid metabolism	00270 Cysteine and methionine metabolism [PATH:ko00270]
19winBS04_946_length_17522_cov_39.039102_18	19winBS04_946_length_17522_cov_39.039102	cysH; phosphoadenosine phosphosulfate reductase [EC:1.8.4.8 1.8.4.10]	K00390	09102 Energy metabolism	00920 Sulfur metabolism [PATH:ko00920]
NS-31119_2292573_1	NS-31119_2292573	gmd, GMDS; GDPmannose 4,6-dehydratase [EC:4.2.1.47]	K00558	09101 Carbohydrate metabolism	00051 Fructose and mannose metabolism [PATH:ko00051]
NS-40119_65016_11	NS-40119_65016	mec; [CysO sulfur-carrier protein]-S-L-cysteine hydrolase [EC:3.13.1.6]	K01711	09123 Folding, sorting and degradation	04122 Sulfur relay system [PATH:ko04122]
BH-0-2119_494037_25	BH-0-2119_494037	E5.1.3.6; UDP-glucuronate 4-epimerase [EC:5.1.3.6]	K01711	09101 Carbohydrate metabolism	00053 Ascorbate and aldarate metabolism [PATH:ko00053]
S03-92119_1998310_11	S03-92119_1998310	galE, GALE; UDP-glucose 4-epimerase [EC:5.1.3.2]	K01710	09101 Carbohydrate metabolism	00052 Galactose metabolism [PATH:ko00052]
NS-8-1119_1098582_21	NS-8-1119_1098582	queE; 7-carboxy-7-deazaguanine synthase [EC:4.3.99.3]	K01784	09108 Metabolism of cofactors and vitamins	00790 Folate biosynthesis [PATH:ko00790]
NS-8-1119_1098582_24	NS-8-1119_1098582	GCH1, folE; GTP cyclohydrolase IA [EC:3.5.4.16]	K00390	09108 Metabolism of cofactors and vitamins	00790 Folate biosynthesis [PATH:ko00790]
NS-8-1119_1098582_31	NS-8-1119_1098582	galE, GALE; UDP-glucose 4-epimerase [EC:5.1.3.2]	K01710	09101 Carbohydrate metabolism	00052 Galactose metabolism [PATH:ko00052]
NS-8-1119_1098582_32	NS-8-1119_1098582	queD, ptpS, PTS; 6-pyruvoyltetrahydropterin/6-carboxytetrahydropterin synthase [EC:4.2.3.12 4.1.2.50]	K00558	09108 Metabolism of cofactors and vitamins	00790 Folate biosynthesis [PATH:ko00790]
S01-101119_1029652_14	S01-101119_1029652	TSTA3, fcl; GDP-L-fucose synthase [EC:1.1.1.271]	K09882	09101 Carbohydrate metabolism	00051 Fructose and mannose metabolism [PATH:ko00051]
S01-101119_1029652_15	S01-101119_1029652	galE, GALE; UDP-glucose 4-epimerase [EC:5.1.3.2]	K01710	09101 Carbohydrate metabolism	00052 Galactose metabolism [PATH:ko00052]
19fallN18_681_length_21609_cov_6.426603_23	19fallN18_681_length_21609_cov_6.426603	E4.2.1.46, rfbB, rffG; dTDP-glucose 4,6-dehydratase [EC:4.2.1.46]	K15894	09107 Glycan biosynthesis and metabolism	00541 O-Antigen nucleotide sugar biosynthesis [PATH:ko00541]
19sumB26_186_length_38700_cov_63.451676_20	19sumB26_186_length_38700_cov_63.451676	cobS; cobaltochelatase CobS [EC:6.6.1.2]	K01784	09108 Metabolism of cofactors and vitamins	00860 Porphyrin metabolism [PATH:ko00860]
NS-31119_2193292_11	NS-31119_2193292	DNMT1, dcm; DNA (cytosine-5)-methyltransferase 1 [EC:2.1.1.37]	K03462	09105 Amino acid metabolism	00270 Cysteine and methionine metabolism [PATH:ko00270]
18sumB28_161_length_25898_cov_36.769957_2	18sumB28_161_length_25898_cov_36.769957	psbD; photosystem II P680 reaction center D2 protein [EC:1.10.3.9]	K08678	09102 Energy metabolism	00195 Photosynthesis [PATH:ko00195]
18sumB28_161_length_25898_cov_36.769957_16	18sumB28_161_length_25898_cov_36.769957	purC; phosphoribosylaminoimidazole-succinocarboxamide synthase [EC:6.3.2.6]	K00820	09104 Nucleotide metabolism	00230 Purine metabolism [PATH:ko00230]
18sumB28_161_length_25898_cov_36.769957_19	18sumB28_161_length_25898_cov_36.769957	purM; phosphoribosylformylglycinamidine cyclo-ligase [EC:6.3.3.1]	K00558	09104 Nucleotide metabolism	00230 Purine metabolism [PATH:ko00230]
18sumB28_161_length_25898_cov_36.769957_33	18sumB28_161_length_25898_cov_36.769957	E4.2.1.46, rfbB, rffG; dTDP-glucose 4,6-dehydratase [EC:4.2.1.46]	K15894	09107 Glycan biosynthesis and metabolism	00541 O-Antigen nucleotide sugar biosynthesis [PATH:ko00541]
S02-3119_1424520_26	S02-3119_1424520	cobS; cobaltochelatase CobS [EC:6.6.1.2]	K01784	09108 Metabolism of cofactors and vitamins	00860 Porphyrin metabolism [PATH:ko00860]
NS-41119_60689_15	NS-41119_60689	gmd, GMDS; GDPmannose 4,6-dehydratase [EC:4.2.1.47]	K00558	09101 Carbohydrate metabolism	00051 Fructose and mannose metabolism [PATH:ko00051]
NS-39-2119_627745_15	NS-39-2119_627745	gmhC, hldE, waaE, rfaE; D-beta-D-heptose 7-phosphate kinase / D-beta-D-heptose 1-phosphate adenosyltransferase [EC:2.7.1.167 2.7.7.70]	K01784	09107 Glycan biosynthesis and metabolism	00540 Lipopolysaccharide biosynthesis [PATH:ko00540]
NS-35119_779671_6	NS-35119_779671	TSTA3, fcl; GDP-L-fucose synthase [EC:1.1.1.271]	K09882	09101 Carbohydrate metabolism	00051 Fructose and mannose metabolism [PATH:ko00051]
S04-6141_1222959_11	S04-6141_1222959	DNMT1, dcm; DNA (cytosine-5)-methyltransferase 1 [EC:2.1.1.37]	K03462	09105 Amino acid metabolism	00270 Cysteine and methionine metabolism [PATH:ko00270]
S04-6141_103282_14	S04-6141_103282	purA, ADSS; adenylosuccinate synthase [EC:6.3.4.4]	K01711	09104 Nucleotide metabolism	00230 Purine metabolism [PATH:ko00230]
S03-9-2141_2273539_9	S03-9-2141_2273539	DNMT1, dcm; DNA (cytosine-5)-methyltransferase 1 [EC:2.1.1.37]	K03462	09105 Amino acid metabolism	00270 Cysteine and methionine metabolism [PATH:ko00270]
18sumH01_377_length_32626_cov_20.008904_33	18sumH01_377_length_32626_cov_20.008904	DNMT1, dcm; DNA (cytosine-5)-methyltransferase 1 [EC:2.1.1.37]	K03462	09105 Amino acid metabolism	00270 Cysteine and methionine metabolism [PATH:ko00270]
17sumH34_3916_length_7745_cov_5.220936_17	17sumH34_3916_length_7745_cov_5.220936	cysH; phosphoadenosine phosphosulfate reductase [EC:1.8.4.8 1.8.4.10]	K00390	09102 Energy metabolism	00920 Sulfur metabolism [PATH:ko00920]
S03-9-2141_4632421_25	S03-9-2141_4632421	DNMT1, dcm; DNA (cytosine-5)-methyltransferase 1 [EC:2.1.1.37]	K03462	09105 Amino acid metabolism	00270 Cysteine and methionine metabolism [PATH:ko00270]
S05-6-2-2021141_1360927_5	S05-6-2-2021141_1360927	gmd, GMDS; GDPmannose 4,6-dehydratase [EC:4.2.1.47]	K00558	09101 Carbohydrate metabolism	00051 Fructose and mannose metabolism [PATH:ko00051]
S05-6-2-2021141_1360927_7	S05-6-2-2021141_1360927	wbpP; UDP-N-acetylglucosamine 4-epimerase [EC:5.1.3.7]	K01784	09101 Carbohydrate metabolism	00520 Amino sugar and nucleotide sugar metabolism [PATH:ko00520]
19sumN23_1758_length_12559_cov_143.741043_4	19sumN23_1758_length_12559_cov_143.741043	galE, GALE; UDP-glucose 4-epimerase [EC:5.1.3.2]	K01710	09101 Carbohydrate metabolism	00052 Galactose metabolism [PATH:ko00052]
19sumN23_1758_length_12559_cov_143.741043_5	19sumN23_1758_length_12559_cov_143.741043	E4.2.1.46, rfbB, rffG; dTDP-glucose 4,6-dehydratase [EC:4.2.1.46]	K15894	09107 Glycan biosynthesis and metabolism	00541 O-Antigen nucleotide sugar biosynthesis [PATH:ko00541]
19sumN23_1758_length_12559_cov_143.741043_6	19sumN23_1758_length_12559_cov_143.741043	E4.2.1.46, rfbB, rffG; dTDP-glucose 4,6-dehydratase [EC:4.2.1.46]	K15894	09107 Glycan biosynthesis and metabolism	00541 O-Antigen nucleotide sugar biosynthesis [PATH:ko00541]
19fallH45_2330_length_11497_cov_6.184146_18	19fallH45_2330_length_11497_cov_6.184146	purM; phosphoribosylformylglycinamidine cyclo-ligase [EC:6.3.3.1]	K00558	09104 Nucleotide metabolism	00230 Purine metabolism [PATH:ko00230]
19winB49_7281_length_5045_cov_7.969539_3	19winB49_7281_length_5045_cov_7.969539	P4HA; prolyl 4-hydroxylase [EC:1.14.11.2]	K01737	09105 Amino acid metabolism	00330 Arginine and proline metabolism [PATH:ko00330]
S03-92119_2690368_49	S03-92119_2690368	gmd, GMDS; GDPmannose 4,6-dehydratase [EC:4.2.1.47]	K00558	09101 Carbohydrate metabolism	00051 Fructose and mannose metabolism [PATH:ko00051]
S03-92119_2690368_51	S03-92119_2690368	galE, GALE; UDP-glucose 4-epimerase [EC:5.1.3.2]	K01710	09101 Carbohydrate metabolism	00052 Galactose metabolism [PATH:ko00052]
S03-92119_2690368_61	S03-92119_2690368	E4.2.1.46, rfbB, rffG; dTDP-glucose 4,6-dehydratase [EC:4.2.1.46]	K15894	09107 Glycan biosynthesis and metabolism	00541 O-Antigen nucleotide sugar biosynthesis [PATH:ko00541]
S03-92119_2690368_62	S03-92119_2690368	rfbD, rmlD; dTDP-4-dehydrorhamnose reductase [EC:1.1.1.133]	K01495	09107 Glycan biosynthesis and metabolism	00541 O-Antigen nucleotide sugar biosynthesis [PATH:ko00541]
S03-92119_2690368_74	S03-92119_2690368	cobS; cobaltochelatase CobS [EC:6.6.1.2]	K01784	09108 Metabolism of cofactors and vitamins	00860 Porphyrin metabolism [PATH:ko00860]
S01-101119_1978239_2	S01-101119_1978239	K23144; UDP-N-acetylglucosamine diphosphorylase / glucose-1-phosphate thymidylyltransferase / UDP-N-acetylgalactosamine diphosphorylase / glucosamine-1-phosphate N-acetyltransferase / galactosamine-1-phosphate N-acetyltransferase [EC:2.7.7.23 2.7.7.24 2.7.7.83 2.3.1.157 2.3.1.276]	#VALUE!	09101 Carbohydrate metabolism	00520 Amino sugar and nucleotide sugar metabolism [PATH:ko00520]
S03-9-1141_2531794_6	S03-9-1141_2531794	galE, GALE; UDP-glucose 4-epimerase [EC:5.1.3.2]	K01710	09101 Carbohydrate metabolism	00052 Galactose metabolism [PATH:ko00052]
S01-1119_2060660_9	S01-1119_2060660	galE, GALE; UDP-glucose 4-epimerase [EC:5.1.3.2]	K01710	09101 Carbohydrate metabolism	00052 Galactose metabolism [PATH:ko00052]
19winB67_306_length_29626_cov_9.838355_4	19winB67_306_length_29626_cov_9.838355	cysH; phosphoadenosine phosphosulfate reductase [EC:1.8.4.8 1.8.4.10]	K00390	09102 Energy metabolism	00920 Sulfur metabolism [PATH:ko00920]
NS-8-1119_1481215_11	NS-8-1119_1481215	DNMT1, dcm; DNA (cytosine-5)-methyltransferase 1 [EC:2.1.1.37]	K03462	09105 Amino acid metabolism	00270 Cysteine and methionine metabolism [PATH:ko00270]
18sumH34_8_length_109516_cov_14.451869_31	18sumH34_8_length_109516_cov_14.451869	DNMT1, dcm; DNA (cytosine-5)-methyltransferase 1 [EC:2.1.1.37]	K03462	09105 Amino acid metabolism	00270 Cysteine and methionine metabolism [PATH:ko00270]
S05-1119_813554_4	S05-1119_813554	UXS1, uxs; UDP-glucuronate decarboxylase [EC:4.1.1.35]	K17398	09101 Carbohydrate metabolism	00520 Amino sugar and nucleotide sugar metabolism [PATH:ko00520]
S05-1119_1981200_8	S05-1119_1981200	gmd, GMDS; GDPmannose 4,6-dehydratase [EC:4.2.1.47]	K00558	09101 Carbohydrate metabolism	00051 Fructose and mannose metabolism [PATH:ko00051]
19fallH05_278_length_38467_cov_6.669739_33	19fallH05_278_length_38467_cov_6.669739	purA, ADSS; adenylosuccinate synthase [EC:6.3.4.4]	K01711	09104 Nucleotide metabolism	00230 Purine metabolism [PATH:ko00230]
S01-5141_1825852_9	S01-5141_1825852	purM; phosphoribosylformylglycinamidine cyclo-ligase [EC:6.3.3.1]	K00558	09104 Nucleotide metabolism	00230 Purine metabolism [PATH:ko00230]
YS-27119_845397_9	YS-27119_845397	GNPNAT1, GNA1; glucosamine-phosphate N-acetyltransferase [EC:2.3.1.4]	K00558	09101 Carbohydrate metabolism	00520 Amino sugar and nucleotide sugar metabolism [PATH:ko00520]
NS-39-2119_1201411_2	NS-39-2119_1201411	DHFR, folA; dihydrofolate reductase [EC:1.5.1.3]	K00390	09108 Metabolism of cofactors and vitamins	00790 Folate biosynthesis [PATH:ko00790]
NS-31119_1457719_5	NS-31119_1457719	cobS; cobaltochelatase CobS [EC:6.6.1.2]	K01784	09108 Metabolism of cofactors and vitamins	00860 Porphyrin metabolism [PATH:ko00860]
YS-27119_2555122_19	YS-27119_2555122	DNMT3A; DNA (cytosine-5)-methyltransferase 3A [EC:2.1.1.37]	K02377	09105 Amino acid metabolism	00270 Cysteine and methionine metabolism [PATH:ko00270]
NS-23-1119_1344830_1	NS-23-1119_1344830	cysH; phosphoadenosine phosphosulfate reductase [EC:1.8.4.8 1.8.4.10]	K00390	09102 Energy metabolism	00920 Sulfur metabolism [PATH:ko00920]
18sumH01_5121_length_7234_cov_4.685332_14	18sumH01_5121_length_7234_cov_4.685332	DNMT1, dcm; DNA (cytosine-5)-methyltransferase 1 [EC:2.1.1.37]	K03462	09105 Amino acid metabolism	00270 Cysteine and methionine metabolism [PATH:ko00270]
S01-101119_524568_2	S01-101119_524568	galE, GALE; UDP-glucose 4-epimerase [EC:5.1.3.2]	K01710	09101 Carbohydrate metabolism	00052 Galactose metabolism [PATH:ko00052]
NS-35119_761022_19	NS-35119_761022	P4HA; prolyl 4-hydroxylase [EC:1.14.11.2]	K01737	09105 Amino acid metabolism	00330 Arginine and proline metabolism [PATH:ko00330]
NS-39-2119_2494237_5	NS-39-2119_2494237	GCH1, folE; GTP cyclohydrolase IA [EC:3.5.4.16]	K00390	09108 Metabolism of cofactors and vitamins	00790 Folate biosynthesis [PATH:ko00790]
18sumB67_5007_length_6552_cov_76.330922_9	18sumB67_5007_length_6552_cov_76.330922	purA, ADSS; adenylosuccinate synthase [EC:6.3.4.4]	K01711	09104 Nucleotide metabolism	00230 Purine metabolism [PATH:ko00230]
CJK3-3119_1272184_31	CJK3-3119_1272184	DNMT1, dcm; DNA (cytosine-5)-methyltransferase 1 [EC:2.1.1.37]	K03462	09105 Amino acid metabolism	00270 Cysteine and methionine metabolism [PATH:ko00270]
S04-4141_2442670_4	S04-4141_2442670	mec; [CysO sulfur-carrier protein]-S-L-cysteine hydrolase [EC:3.13.1.6]	K01711	09123 Folding, sorting and degradation	04122 Sulfur relay system [PATH:ko04122]
18sumH37_2869_length_12055_cov_5.784167_14	18sumH37_2869_length_12055_cov_5.784167	P4HA; prolyl 4-hydroxylase [EC:1.14.11.2]	K01737	09105 Amino acid metabolism	00330 Arginine and proline metabolism [PATH:ko00330]
BH-0-2119_1109099_1 1-4025/6392_1	BH-0-2119_1109099_1	gmd, GMDS; GDPmannose 4,6-dehydratase [EC:4.2.1.47]	K00558	09101 Carbohydrate metabolism	00051 Fructose and mannose metabolism [PATH:ko00051]
19winB28_5093_length_6025_cov_6.389950_1	19winB28_5093_length_6025_cov_6.389950	gmd, GMDS; GDPmannose 4,6-dehydratase [EC:4.2.1.47]	K00558	09101 Carbohydrate metabolism	00051 Fructose and mannose metabolism [PATH:ko00051]
BH-0-2119_1876822_16	BH-0-2119_1876822	TSTA3, fcl; GDP-L-fucose synthase [EC:1.1.1.271]	K09882	09101 Carbohydrate metabolism	00051 Fructose and mannose metabolism [PATH:ko00051]
S01-101119_1810426_23	S01-101119_1810426	capD; UDP-glucose 4-epimerase [EC:5.1.3.2]	K01784	09101 Carbohydrate metabolism	00052 Galactose metabolism [PATH:ko00052]
S03-92119_3217929_7	S03-92119_3217929	gmd, GMDS; GDPmannose 4,6-dehydratase [EC:4.2.1.47]	K00558	09101 Carbohydrate metabolism	00051 Fructose and mannose metabolism [PATH:ko00051]
S05-6-1-2021119_421579_5	S05-6-1-2021119_421579	DNMT1, dcm; DNA (cytosine-5)-methyltransferase 1 [EC:2.1.1.37]	K03462	09105 Amino acid metabolism	00270 Cysteine and methionine metabolism [PATH:ko00270]
S02-9-2141_5475875_26	S02-9-2141_5475875	E4.2.1.46, rfbB, rffG; dTDP-glucose 4,6-dehydratase [EC:4.2.1.46]	K15894	09107 Glycan biosynthesis and metabolism	00541 O-Antigen nucleotide sugar biosynthesis [PATH:ko00541]
19sumH38_26_length_79052_cov_25.940833_20	19sumH38_26_length_79052_cov_25.940833	GCH1, folE; GTP cyclohydrolase IA [EC:3.5.4.16]	K00390	09108 Metabolism of cofactors and vitamins	00790 Folate biosynthesis [PATH:ko00790]
19sumH38_26_length_79052_cov_25.940833_21	19sumH38_26_length_79052_cov_25.940833	queC; 7-cyano-7-deazaguanine synthase [EC:6.3.4.20]	K01784	09108 Metabolism of cofactors and vitamins	00790 Folate biosynthesis [PATH:ko00790]
19sumH38_26_length_79052_cov_25.940833_22	19sumH38_26_length_79052_cov_25.940833	queE; 7-carboxy-7-deazaguanine synthase [EC:4.3.99.3]	K01784	09108 Metabolism of cofactors and vitamins	00790 Folate biosynthesis [PATH:ko00790]
19sumH38_26_length_79052_cov_25.940833_23	19sumH38_26_length_79052_cov_25.940833	queD, ptpS, PTS; 6-pyruvoyltetrahydropterin/6-carboxytetrahydropterin synthase [EC:4.2.3.12 4.1.2.50]	K00558	09108 Metabolism of cofactors and vitamins	00790 Folate biosynthesis [PATH:ko00790]
S03-92119_1869395_10	S03-92119_1869395	gmd, GMDS; GDPmannose 4,6-dehydratase [EC:4.2.1.47]	K00558	09101 Carbohydrate metabolism	00051 Fructose and mannose metabolism [PATH:ko00051]
S01-101119_747945_4	S01-101119_747945	TSTA3, fcl; GDP-L-fucose synthase [EC:1.1.1.271]	K09882	09101 Carbohydrate metabolism	00051 Fructose and mannose metabolism [PATH:ko00051]
S01-101119_747945_5	S01-101119_747945	galE, GALE; UDP-glucose 4-epimerase [EC:5.1.3.2]	K01710	09101 Carbohydrate metabolism	00052 Galactose metabolism [PATH:ko00052]
NS-31119_634483_14	NS-31119_634483	cysH; phosphoadenosine phosphosulfate reductase [EC:1.8.4.8 1.8.4.10]	K00390	09102 Energy metabolism	00920 Sulfur metabolism [PATH:ko00920]
19sprB26_4684_length_8413_cov_7.221823_10	19sprB26_4684_length_8413_cov_7.221823	purA, ADSS; adenylosuccinate synthase [EC:6.3.4.4]	K01711	09104 Nucleotide metabolism	00230 Purine metabolism [PATH:ko00230]
19fallH40_973_length_19044_cov_55.011480_18	19fallH40_973_length_19044_cov_55.011480	cobS; cobaltochelatase CobS [EC:6.6.1.2]	K01784	09108 Metabolism of cofactors and vitamins	00860 Porphyrin metabolism [PATH:ko00860]
19fallH40_973_length_19044_cov_55.011480_19	19fallH40_973_length_19044_cov_55.011480	cobT; cobaltochelatase CobT [EC:6.6.1.2]	K01784	09108 Metabolism of cofactors and vitamins	00860 Porphyrin metabolism [PATH:ko00860]
17sumH01_172_length_45802_cov_25.102083_40	17sumH01_172_length_45802_cov_25.102083	DNMT3A; DNA (cytosine-5)-methyltransferase 3A [EC:2.1.1.37]	K02377	09105 Amino acid metabolism	00270 Cysteine and methionine metabolism [PATH:ko00270]
S03-92119_1328505_23	S03-92119_1328505	E2.2.1.2, talA, talB; transaldolase [EC:2.2.1.2]	K01711	09101 Carbohydrate metabolism	00030 Pentose phosphate pathway [PATH:ko00030]
S01-5141_4542879_5	S01-5141_4542879	DNMT1, dcm; DNA (cytosine-5)-methyltransferase 1 [EC:2.1.1.37]	K03462	09105 Amino acid metabolism	00270 Cysteine and methionine metabolism [PATH:ko00270]
S05-1119_856630_26	S05-1119_856630	cysH; phosphoadenosine phosphosulfate reductase [EC:1.8.4.8 1.8.4.10]	K00390	09102 Energy metabolism	00920 Sulfur metabolism [PATH:ko00920]
S02-9-2141_3020776_12	S02-9-2141_3020776	P4HA; prolyl 4-hydroxylase [EC:1.14.11.2]	K01737	09105 Amino acid metabolism	00330 Arginine and proline metabolism [PATH:ko00330]
S01-10-1119_2268805_27	S01-10-1119_2268805	gmd, GMDS; GDPmannose 4,6-dehydratase [EC:4.2.1.47]	K00558	09101 Carbohydrate metabolism	00051 Fructose and mannose metabolism [PATH:ko00051]
S05-6-2-2021141_1944663_3	S05-6-2-2021141_1944663	DNMT1, dcm; DNA (cytosine-5)-methyltransferase 1 [EC:2.1.1.37]	K03462	09105 Amino acid metabolism	00270 Cysteine and methionine metabolism [PATH:ko00270]
S03-9-1141_7532965_8	S03-9-1141_7532965	E5.1.3.6; UDP-glucuronate 4-epimerase [EC:5.1.3.6]	K01711	09101 Carbohydrate metabolism	00053 Ascorbate and aldarate metabolism [PATH:ko00053]
S03-9-1141_7532965_9	S03-9-1141_7532965	E4.2.1.46, rfbB, rffG; dTDP-glucose 4,6-dehydratase [EC:4.2.1.46]	K15894	09107 Glycan biosynthesis and metabolism	00541 O-Antigen nucleotide sugar biosynthesis [PATH:ko00541]
S03-9-1141_7532965_18	S03-9-1141_7532965	TSTA3, fcl; GDP-L-fucose synthase [EC:1.1.1.271]	K09882	09101 Carbohydrate metabolism	00051 Fructose and mannose metabolism [PATH:ko00051]
S01-101119_3895088_1	S01-101119_3895088	galE, GALE; UDP-glucose 4-epimerase [EC:5.1.3.2]	K01710	09101 Carbohydrate metabolism	00052 Galactose metabolism [PATH:ko00052]
S01-101119_3895088_7	S01-101119_3895088	galE, GALE; UDP-glucose 4-epimerase [EC:5.1.3.2]	K01710	09101 Carbohydrate metabolism	00052 Galactose metabolism [PATH:ko00052]
S01-101119_4359574_7	S01-101119_4359574	DNMT1, dcm; DNA (cytosine-5)-methyltransferase 1 [EC:2.1.1.37]	K03462	09105 Amino acid metabolism	00270 Cysteine and methionine metabolism [PATH:ko00270]
S02-3119_186698_6	S02-3119_186698	galE, GALE; UDP-glucose 4-epimerase [EC:5.1.3.2]	K01710	09101 Carbohydrate metabolism	00052 Galactose metabolism [PATH:ko00052]
S02-3119_186698_8	S02-3119_186698	galE, GALE; UDP-glucose 4-epimerase [EC:5.1.3.2]	K01710	09101 Carbohydrate metabolism	00052 Galactose metabolism [PATH:ko00052]
18sumH34_126_length_44082_cov_53.084789_3	18sumH34_126_length_44082_cov_53.084789	E4.2.1.46, rfbB, rffG; dTDP-glucose 4,6-dehydratase [EC:4.2.1.46]	K15894	09107 Glycan biosynthesis and metabolism	00541 O-Antigen nucleotide sugar biosynthesis [PATH:ko00541]
18sumH37_6018_length_7501_cov_5.587967_2	18sumH37_6018_length_7501_cov_5.587967	UXS1, uxs; UDP-glucuronate decarboxylase [EC:4.1.1.35]	K17398	09101 Carbohydrate metabolism	00520 Amino sugar and nucleotide sugar metabolism [PATH:ko00520]
S01-1119_1530837_9	S01-1119_1530837	gmd, GMDS; GDPmannose 4,6-dehydratase [EC:4.2.1.47]	K00558	09101 Carbohydrate metabolism	00051 Fructose and mannose metabolism [PATH:ko00051]
NS-8-1119_126482_9	NS-8-1119_126482	GCH1, folE; GTP cyclohydrolase IA [EC:3.5.4.16]	K00390	09108 Metabolism of cofactors and vitamins	00790 Folate biosynthesis [PATH:ko00790]
17sumH09_1587_length_10373_cov_36.954061_2	17sumH09_1587_length_10373_cov_36.954061	DNMT1, dcm; DNA (cytosine-5)-methyltransferase 1 [EC:2.1.1.37]	K03462	09105 Amino acid metabolism	00270 Cysteine and methionine metabolism [PATH:ko00270]
18sumH37_103_length_53764_cov_16.413469_57	18sumH37_103_length_53764_cov_16.413469	galE, GALE; UDP-glucose 4-epimerase [EC:5.1.3.2]	K01710	09101 Carbohydrate metabolism	00052 Galactose metabolism [PATH:ko00052]
S01-5141_4256724_3	S01-5141_4256724	capD; UDP-glucose 4-epimerase [EC:5.1.3.2]	K01784	09101 Carbohydrate metabolism	00052 Galactose metabolism [PATH:ko00052]
S01-5141_4256724_6	S01-5141_4256724	galE, GALE; UDP-glucose 4-epimerase [EC:5.1.3.2]	K01710	09101 Carbohydrate metabolism	00052 Galactose metabolism [PATH:ko00052]
S03-92119_2027127_36	S03-92119_2027127	P4HA; prolyl 4-hydroxylase [EC:1.14.11.2]	K01737	09105 Amino acid metabolism	00330 Arginine and proline metabolism [PATH:ko00330]
18sumH37_687_length_26998_cov_9.088966_12	18sumH37_687_length_26998_cov_9.088966	cobS; cobaltochelatase CobS [EC:6.6.1.2]	K01784	09108 Metabolism of cofactors and vitamins	00860 Porphyrin metabolism [PATH:ko00860]
18sumH37_687_length_26998_cov_9.088966_33	18sumH37_687_length_26998_cov_9.088966	galE, GALE; UDP-glucose 4-epimerase [EC:5.1.3.2]	K01710	09101 Carbohydrate metabolism	00052 Galactose metabolism [PATH:ko00052]
BH-0-2119_2092059_11	BH-0-2119_2092059	purM; phosphoribosylformylglycinamidine cyclo-ligase [EC:6.3.3.1]	K00558	09104 Nucleotide metabolism	00230 Purine metabolism [PATH:ko00230]
S01-5141_4252995_30	S01-5141_4252995	DNMT1, dcm; DNA (cytosine-5)-methyltransferase 1 [EC:2.1.1.37]	K03462	09105 Amino acid metabolism	00270 Cysteine and methionine metabolism [PATH:ko00270]
17sumB49_906_length_18615_cov_16.668696_5	17sumB49_906_length_18615_cov_16.668696	queC; 7-cyano-7-deazaguanine synthase [EC:6.3.4.20]	K01784	09108 Metabolism of cofactors and vitamins	00790 Folate biosynthesis [PATH:ko00790]
S05-6-2-2021141_3764209_8	S05-6-2-2021141_3764209	DNMT1, dcm; DNA (cytosine-5)-methyltransferase 1 [EC:2.1.1.37]	K03462	09105 Amino acid metabolism	00270 Cysteine and methionine metabolism [PATH:ko00270]
S01-5141_625358_5	S01-5141_625358	glmS, GFPT; glutamine---fructose-6-phosphate transaminase (isomerizing) [EC:2.6.1.16]	K00558	09101 Carbohydrate metabolism	00520 Amino sugar and nucleotide sugar metabolism [PATH:ko00520]
17sumH37_4247_length_6351_cov_9.756671_12	17sumH37_4247_length_6351_cov_9.756671	E5.1.3.6; UDP-glucuronate 4-epimerase [EC:5.1.3.6]	K01711	09101 Carbohydrate metabolism	00053 Ascorbate and aldarate metabolism [PATH:ko00053]
NS-23-1119_521223_7	NS-23-1119_521223	queD, ptpS, PTS; 6-pyruvoyltetrahydropterin/6-carboxytetrahydropterin synthase [EC:4.2.3.12 4.1.2.50]	K00558	09108 Metabolism of cofactors and vitamins	00790 Folate biosynthesis [PATH:ko00790]
NS-23-1119_521223_13	NS-23-1119_521223	DNMT1, dcm; DNA (cytosine-5)-methyltransferase 1 [EC:2.1.1.37]	K03462	09105 Amino acid metabolism	00270 Cysteine and methionine metabolism [PATH:ko00270]
S03-9-1141_5843437_3	S03-9-1141_5843437	galE, GALE; UDP-glucose 4-epimerase [EC:5.1.3.2]	K01710	09101 Carbohydrate metabolism	00052 Galactose metabolism [PATH:ko00052]
S05-6-2-2021141_1771634_1	S05-6-2-2021141_1771634	cofF; gamma-F420-2:alpha-L-glutamate ligase [EC:6.3.2.32]	K03274	09102 Energy metabolism	00680 Methane metabolism [PATH:ko00680]
S05-6-1-2021119_1716526_4	S05-6-1-2021119_1716526	gmhC, hldE, waaE, rfaE; D-beta-D-heptose 7-phosphate kinase / D-beta-D-heptose 1-phosphate adenosyltransferase [EC:2.7.1.167 2.7.7.70]	K01784	09107 Glycan biosynthesis and metabolism	00540 Lipopolysaccharide biosynthesis [PATH:ko00540]
S05-6-1-2021119_1716526_8	S05-6-1-2021119_1716526	E4.2.1.46, rfbB, rffG; dTDP-glucose 4,6-dehydratase [EC:4.2.1.46]	K15894	09107 Glycan biosynthesis and metabolism	00541 O-Antigen nucleotide sugar biosynthesis [PATH:ko00541]
19sprN18_1728_length_10833_cov_4.219428_8	19sprN18_1728_length_10833_cov_4.219428	gmd, GMDS; GDPmannose 4,6-dehydratase [EC:4.2.1.47]	K00558	09101 Carbohydrate metabolism	00051 Fructose and mannose metabolism [PATH:ko00051]
19sprN18_1728_length_10833_cov_4.219428_11	19sprN18_1728_length_10833_cov_4.219428	UXS1, uxs; UDP-glucuronate decarboxylase [EC:4.1.1.35]	K17398	09101 Carbohydrate metabolism	00520 Amino sugar and nucleotide sugar metabolism [PATH:ko00520]
19winB49_5352_length_6181_cov_7.080640_1	19winB49_5352_length_6181_cov_7.080640	gmd, GMDS; GDPmannose 4,6-dehydratase [EC:4.2.1.47]	K00558	09101 Carbohydrate metabolism	00051 Fructose and mannose metabolism [PATH:ko00051]
19winB49_5352_length_6181_cov_7.080640_8	19winB49_5352_length_6181_cov_7.080640	E4.2.1.46, rfbB, rffG; dTDP-glucose 4,6-dehydratase [EC:4.2.1.46]	K15894	09107 Glycan biosynthesis and metabolism	00541 O-Antigen nucleotide sugar biosynthesis [PATH:ko00541]
S02-3119_2166432_30	S02-3119_2166432	queE; 7-carboxy-7-deazaguanine synthase [EC:4.3.99.3]	K01784	09108 Metabolism of cofactors and vitamins	00790 Folate biosynthesis [PATH:ko00790]
S02-3119_2166432_33	S02-3119_2166432	queD, ptpS, PTS; 6-pyruvoyltetrahydropterin/6-carboxytetrahydropterin synthase [EC:4.2.3.12 4.1.2.50]	K00558	09108 Metabolism of cofactors and vitamins	00790 Folate biosynthesis [PATH:ko00790]
BH-0-2119_1302197_4	BH-0-2119_1302197	DNMT1, dcm; DNA (cytosine-5)-methyltransferase 1 [EC:2.1.1.37]	K03462	09105 Amino acid metabolism	00270 Cysteine and methionine metabolism [PATH:ko00270]
S05-1119_1454071_1	S05-1119_1454071	gmd, GMDS; GDPmannose 4,6-dehydratase [EC:4.2.1.47]	K00558	09101 Carbohydrate metabolism	00051 Fructose and mannose metabolism [PATH:ko00051]
S05-1119_1454071_3	S05-1119_1454071	galE, GALE; UDP-glucose 4-epimerase [EC:5.1.3.2]	K01710	09101 Carbohydrate metabolism	00052 Galactose metabolism [PATH:ko00052]
BH-0-2119_1479641_8	BH-0-2119_1479641	DNMT1, dcm; DNA (cytosine-5)-methyltransferase 1 [EC:2.1.1.37]	K03462	09105 Amino acid metabolism	00270 Cysteine and methionine metabolism [PATH:ko00270]
S03-92119_3530756_8	S03-92119_3530756	gmd, GMDS; GDPmannose 4,6-dehydratase [EC:4.2.1.47]	K00558	09101 Carbohydrate metabolism	00051 Fructose and mannose metabolism [PATH:ko00051]
19sprB26_73_length_67668_cov_31.948841_12	19sprB26_73_length_67668_cov_31.948841	DNMT1, dcm; DNA (cytosine-5)-methyltransferase 1 [EC:2.1.1.37]	K03462	09105 Amino acid metabolism	00270 Cysteine and methionine metabolism [PATH:ko00270]
19sprB26_73_length_67668_cov_31.948841_21	19sprB26_73_length_67668_cov_31.948841	DNMT1, dcm; DNA (cytosine-5)-methyltransferase 1 [EC:2.1.1.37]	K03462	09105 Amino acid metabolism	00270 Cysteine and methionine metabolism [PATH:ko00270]
S05-6-1-2021119_2134456_1 1-19488/22380_18	S05-6-1-2021119_2134456_1	galE, GALE; UDP-glucose 4-epimerase [EC:5.1.3.2]	K01710	09101 Carbohydrate metabolism	00052 Galactose metabolism [PATH:ko00052]
S05-6-1-2021119_1084350_15	S05-6-1-2021119_1084350	DNMT1, dcm; DNA (cytosine-5)-methyltransferase 1 [EC:2.1.1.37]	K03462	09105 Amino acid metabolism	00270 Cysteine and methionine metabolism [PATH:ko00270]
S03-9-1141_481559_12	S03-9-1141_481559	wbpP; UDP-N-acetylglucosamine 4-epimerase [EC:5.1.3.7]	K01784	09101 Carbohydrate metabolism	00520 Amino sugar and nucleotide sugar metabolism [PATH:ko00520]
S02-9-2141_2642309_9	S02-9-2141_2642309	cobS; cobaltochelatase CobS [EC:6.6.1.2]	K01784	09108 Metabolism of cofactors and vitamins	00860 Porphyrin metabolism [PATH:ko00860]
S03-92119_3597911_24	S03-92119_3597911	DNMT3A; DNA (cytosine-5)-methyltransferase 3A [EC:2.1.1.37]	K02377	09105 Amino acid metabolism	00270 Cysteine and methionine metabolism [PATH:ko00270]
S04-6141_3053818_15	S04-6141_3053818	glmS, GFPT; glutamine---fructose-6-phosphate transaminase (isomerizing) [EC:2.6.1.16]	K00558	09101 Carbohydrate metabolism	00520 Amino sugar and nucleotide sugar metabolism [PATH:ko00520]
S05-6-1-2021119_903023_4	S05-6-1-2021119_903023	cobS; cobaltochelatase CobS [EC:6.6.1.2]	K01784	09108 Metabolism of cofactors and vitamins	00860 Porphyrin metabolism [PATH:ko00860]
19sumH38_526_length_26051_cov_4.837552_10	19sumH38_526_length_26051_cov_4.837552	DNMT1, dcm; DNA (cytosine-5)-methyltransferase 1 [EC:2.1.1.37]	K03462	09105 Amino acid metabolism	00270 Cysteine and methionine metabolism [PATH:ko00270]
S01-101119_4370797_5	S01-101119_4370797	DNMT1, dcm; DNA (cytosine-5)-methyltransferase 1 [EC:2.1.1.37]	K03462	09105 Amino acid metabolism	00270 Cysteine and methionine metabolism [PATH:ko00270]
NS-35119_74610_5	NS-35119_74610	cysH; phosphoadenosine phosphosulfate reductase [EC:1.8.4.8 1.8.4.10]	K00390	09102 Energy metabolism	00920 Sulfur metabolism [PATH:ko00920]
S05-6-1-2021119_1653785_1 1-4785/6182_3	S05-6-1-2021119_1653785_1	galE, GALE; UDP-glucose 4-epimerase [EC:5.1.3.2]	K01710	09101 Carbohydrate metabolism	00052 Galactose metabolism [PATH:ko00052]
S05-6-2-2021141_1038058_3	S05-6-2-2021141_1038058	DNMT1, dcm; DNA (cytosine-5)-methyltransferase 1 [EC:2.1.1.37]	K03462	09105 Amino acid metabolism	00270 Cysteine and methionine metabolism [PATH:ko00270]
BH-0-2119_1750558_23	BH-0-2119_1750558	wbpP; UDP-N-acetylglucosamine 4-epimerase [EC:5.1.3.7]	K01784	09101 Carbohydrate metabolism	00520 Amino sugar and nucleotide sugar metabolism [PATH:ko00520]
18sumH01_6866_length_5947_cov_36.197047_4	18sumH01_6866_length_5947_cov_36.197047	cobS; cobaltochelatase CobS [EC:6.6.1.2]	K01784	09108 Metabolism of cofactors and vitamins	00860 Porphyrin metabolism [PATH:ko00860]
CJK3-3119_1710041_7	CJK3-3119_1710041	mec; [CysO sulfur-carrier protein]-S-L-cysteine hydrolase [EC:3.13.1.6]	K01711	09123 Folding, sorting and degradation	04122 Sulfur relay system [PATH:ko04122]
19sumH41_2562_length_10446_cov_13.375421_2	19sumH41_2562_length_10446_cov_13.375421	E4.2.1.46, rfbB, rffG; dTDP-glucose 4,6-dehydratase [EC:4.2.1.46]	K15894	09107 Glycan biosynthesis and metabolism	00541 O-Antigen nucleotide sugar biosynthesis [PATH:ko00541]
S01-101119_4417960_53	S01-101119_4417960	cobS; cobaltochelatase CobS [EC:6.6.1.2]	K01784	09108 Metabolism of cofactors and vitamins	00860 Porphyrin metabolism [PATH:ko00860]
NS-23-2119_1276538_33	NS-23-2119_1276538	galE, GALE; UDP-glucose 4-epimerase [EC:5.1.3.2]	K01710	09101 Carbohydrate metabolism	00052 Galactose metabolism [PATH:ko00052]
S02-3119_1706533_4	S02-3119_1706533	cobS; cobaltochelatase CobS [EC:6.6.1.2]	K01784	09108 Metabolism of cofactors and vitamins	00860 Porphyrin metabolism [PATH:ko00860]
S02-3119_1706533_9	S02-3119_1706533	galE, GALE; UDP-glucose 4-epimerase [EC:5.1.3.2]	K01710	09101 Carbohydrate metabolism	00052 Galactose metabolism [PATH:ko00052]
NS-31119_311591_4	NS-31119_311591	mec; [CysO sulfur-carrier protein]-S-L-cysteine hydrolase [EC:3.13.1.6]	K01711	09123 Folding, sorting and degradation	04122 Sulfur relay system [PATH:ko04122]
S05-6-2-2021141_1441146_13	S05-6-2-2021141_1441146	gmd, GMDS; GDPmannose 4,6-dehydratase [EC:4.2.1.47]	K00558	09101 Carbohydrate metabolism	00051 Fructose and mannose metabolism [PATH:ko00051]
S03-92119_894255_5	S03-92119_894255	P4HA; prolyl 4-hydroxylase [EC:1.14.11.2]	K01737	09105 Amino acid metabolism	00330 Arginine and proline metabolism [PATH:ko00330]
BH-0-2119_1123051_17	BH-0-2119_1123051	DNMT1, dcm; DNA (cytosine-5)-methyltransferase 1 [EC:2.1.1.37]	K03462	09105 Amino acid metabolism	00270 Cysteine and methionine metabolism [PATH:ko00270]
S04-4141_720755_15	S04-4141_720755	P4HA; prolyl 4-hydroxylase [EC:1.14.11.2]	K01737	09105 Amino acid metabolism	00330 Arginine and proline metabolism [PATH:ko00330]
NS-40119_2367146_29	NS-40119_2367146	DNMT1, dcm; DNA (cytosine-5)-methyltransferase 1 [EC:2.1.1.37]	K03462	09105 Amino acid metabolism	00270 Cysteine and methionine metabolism [PATH:ko00270]
S03-9-1141_6861362_3	S03-9-1141_6861362	gmhC, hldE, waaE, rfaE; D-beta-D-heptose 7-phosphate kinase / D-beta-D-heptose 1-phosphate adenosyltransferase [EC:2.7.1.167 2.7.7.70]	K01784	09107 Glycan biosynthesis and metabolism	00540 Lipopolysaccharide biosynthesis [PATH:ko00540]
S03-9-1141_6861362_4	S03-9-1141_6861362	E4.2.1.46, rfbB, rffG; dTDP-glucose 4,6-dehydratase [EC:4.2.1.46]	K15894	09107 Glycan biosynthesis and metabolism	00541 O-Antigen nucleotide sugar biosynthesis [PATH:ko00541]
S03-9-1141_6861362_9	S03-9-1141_6861362	TSTA3, fcl; GDP-L-fucose synthase [EC:1.1.1.271]	K09882	09101 Carbohydrate metabolism	00051 Fructose and mannose metabolism [PATH:ko00051]
S03-9-1141_6861362_14	S03-9-1141_6861362	E4.2.1.46, rfbB, rffG; dTDP-glucose 4,6-dehydratase [EC:4.2.1.46]	K15894	09107 Glycan biosynthesis and metabolism	00541 O-Antigen nucleotide sugar biosynthesis [PATH:ko00541]
19sumB26_1495_length_14533_cov_10.690427_14	19sumB26_1495_length_14533_cov_10.690427	DNMT1, dcm; DNA (cytosine-5)-methyltransferase 1 [EC:2.1.1.37]	K03462	09105 Amino acid metabolism	00270 Cysteine and methionine metabolism [PATH:ko00270]
S01-102141_2139914_13	S01-102141_2139914	P4HA; prolyl 4-hydroxylase [EC:1.14.11.2]	K01737	09105 Amino acid metabolism	00330 Arginine and proline metabolism [PATH:ko00330]
S05-6-2-2021141_3794965_9	S05-6-2-2021141_3794965	E4.2.1.46, rfbB, rffG; dTDP-glucose 4,6-dehydratase [EC:4.2.1.46]	K15894	09107 Glycan biosynthesis and metabolism	00541 O-Antigen nucleotide sugar biosynthesis [PATH:ko00541]
S05-6-2-2021141_3794965_11	S05-6-2-2021141_3794965	cysC; adenylylsulfate kinase [EC:2.7.1.25]	K01710	09102 Energy metabolism	00920 Sulfur metabolism [PATH:ko00920]
S05-6-2-2021141_3794965_12	S05-6-2-2021141_3794965	nadM; nicotinamide-nucleotide adenylyltransferase [EC:2.7.7.1]	K00472	09108 Metabolism of cofactors and vitamins	00760 Nicotinate and nicotinamide metabolism [PATH:ko00760]
S01-1119_116064_8	S01-1119_116064	purA, ADSS; adenylosuccinate synthase [EC:6.3.4.4]	K01711	09104 Nucleotide metabolism	00230 Purine metabolism [PATH:ko00230]
19sumH41_257_length_37568_cov_25.852105_56	19sumH41_257_length_37568_cov_25.852105	DNMT1, dcm; DNA (cytosine-5)-methyltransferase 1 [EC:2.1.1.37]	K03462	09105 Amino acid metabolism	00270 Cysteine and methionine metabolism [PATH:ko00270]
NS-39-2119_2282243_21	NS-39-2119_2282243	galE, GALE; UDP-glucose 4-epimerase [EC:5.1.3.2]	K01710	09101 Carbohydrate metabolism	00052 Galactose metabolism [PATH:ko00052]
19sumH41_78_length_61091_cov_51.942886_23	19sumH41_78_length_61091_cov_51.942886	cobT; cobaltochelatase CobT [EC:6.6.1.2]	K01784	09108 Metabolism of cofactors and vitamins	00860 Porphyrin metabolism [PATH:ko00860]
NS-8-1119_236756_3	NS-8-1119_236756	cpeT; CpeT protein	K21140	09102 Energy metabolism	00196 Photosynthesis - antenna proteins [PATH:ko00196]
NS-41119_1123630_11	NS-41119_1123630	cpeT; CpeT protein	K21140	09102 Energy metabolism	00196 Photosynthesis - antenna proteins [PATH:ko00196]
S02-9-2141_1831231_4	S02-9-2141_1831231	purM; phosphoribosylformylglycinamidine cyclo-ligase [EC:6.3.3.1]	K00558	09104 Nucleotide metabolism	00230 Purine metabolism [PATH:ko00230]
S04-6141_23793_2	S04-6141_23793	E4.2.1.46, rfbB, rffG; dTDP-glucose 4,6-dehydratase [EC:4.2.1.46]	K15894	09107 Glycan biosynthesis and metabolism	00541 O-Antigen nucleotide sugar biosynthesis [PATH:ko00541]
S04-6141_23793_11	S04-6141_23793	gmd, GMDS; GDPmannose 4,6-dehydratase [EC:4.2.1.47]	K00558	09101 Carbohydrate metabolism	00051 Fructose and mannose metabolism [PATH:ko00051]
S04-6141_23793_18	S04-6141_23793	gmhC, hldE, waaE, rfaE; D-beta-D-heptose 7-phosphate kinase / D-beta-D-heptose 1-phosphate adenosyltransferase [EC:2.7.1.167 2.7.7.70]	K01784	09107 Glycan biosynthesis and metabolism	00540 Lipopolysaccharide biosynthesis [PATH:ko00540]
19sumH09_188_length_39302_cov_26.590746_4	19sumH09_188_length_39302_cov_26.590746	DNMT1, dcm; DNA (cytosine-5)-methyltransferase 1 [EC:2.1.1.37]	K03462	09105 Amino acid metabolism	00270 Cysteine and methionine metabolism [PATH:ko00270]
18sumH34_335_length_27350_cov_23.326873_17	18sumH34_335_length_27350_cov_23.326873	cobS; cobaltochelatase CobS [EC:6.6.1.2]	K01784	09108 Metabolism of cofactors and vitamins	00860 Porphyrin metabolism [PATH:ko00860]
CJK3-3119_534631_7	CJK3-3119_534631	mec; [CysO sulfur-carrier protein]-S-L-cysteine hydrolase [EC:3.13.1.6]	K01711	09123 Folding, sorting and degradation	04122 Sulfur relay system [PATH:ko04122]
CJK3-3119_2046153_88	CJK3-3119_2046153	purA, ADSS; adenylosuccinate synthase [EC:6.3.4.4]	K01711	09104 Nucleotide metabolism	00230 Purine metabolism [PATH:ko00230]
S01-1119_872351_38	S01-1119_872351	queD, ptpS, PTS; 6-pyruvoyltetrahydropterin/6-carboxytetrahydropterin synthase [EC:4.2.3.12 4.1.2.50]	K00558	09108 Metabolism of cofactors and vitamins	00790 Folate biosynthesis [PATH:ko00790]
S01-1119_872351_39	S01-1119_872351	queE; 7-carboxy-7-deazaguanine synthase [EC:4.3.99.3]	K01784	09108 Metabolism of cofactors and vitamins	00790 Folate biosynthesis [PATH:ko00790]
S01-1119_872351_40	S01-1119_872351	GCH1, folE; GTP cyclohydrolase IA [EC:3.5.4.16]	K00390	09108 Metabolism of cofactors and vitamins	00790 Folate biosynthesis [PATH:ko00790]
18sumH34_305_length_28381_cov_30.895785_12	18sumH34_305_length_28381_cov_30.895785	DNMT3A; DNA (cytosine-5)-methyltransferase 3A [EC:2.1.1.37]	K02377	09105 Amino acid metabolism	00270 Cysteine and methionine metabolism [PATH:ko00270]
NS-39-2119_916670_6	NS-39-2119_916670	gmd, GMDS; GDPmannose 4,6-dehydratase [EC:4.2.1.47]	K00558	09101 Carbohydrate metabolism	00051 Fructose and mannose metabolism [PATH:ko00051]
S01-1119_2325745_70	S01-1119_2325745	cobS; cobaltochelatase CobS [EC:6.6.1.2]	K01784	09108 Metabolism of cofactors and vitamins	00860 Porphyrin metabolism [PATH:ko00860]
S01-5141_2414395_3	S01-5141_2414395	GCH1, folE; GTP cyclohydrolase IA [EC:3.5.4.16]	K00390	09108 Metabolism of cofactors and vitamins	00790 Folate biosynthesis [PATH:ko00790]
S01-5141_2414395_4	S01-5141_2414395	queD, ptpS, PTS; 6-pyruvoyltetrahydropterin/6-carboxytetrahydropterin synthase [EC:4.2.3.12 4.1.2.50]	K00558	09108 Metabolism of cofactors and vitamins	00790 Folate biosynthesis [PATH:ko00790]
S01-5141_2414395_6	S01-5141_2414395	queE; 7-carboxy-7-deazaguanine synthase [EC:4.3.99.3]	K01784	09108 Metabolism of cofactors and vitamins	00790 Folate biosynthesis [PATH:ko00790]
S01-5141_2414395_26	S01-5141_2414395	mec; [CysO sulfur-carrier protein]-S-L-cysteine hydrolase [EC:3.13.1.6]	K01711	09123 Folding, sorting and degradation	04122 Sulfur relay system [PATH:ko04122]
CJK3-3119_1238988_9	CJK3-3119_1238988	DNMT3A; DNA (cytosine-5)-methyltransferase 3A [EC:2.1.1.37]	K02377	09105 Amino acid metabolism	00270 Cysteine and methionine metabolism [PATH:ko00270]
17sumH09_365_length_26949_cov_22.701234_21	17sumH09_365_length_26949_cov_22.701234	cysH; phosphoadenosine phosphosulfate reductase [EC:1.8.4.8 1.8.4.10]	K00390	09102 Energy metabolism	00920 Sulfur metabolism [PATH:ko00920]
S01-101119_4456527_24	S01-101119_4456527	gmd, GMDS; GDPmannose 4,6-dehydratase [EC:4.2.1.47]	K00558	09101 Carbohydrate metabolism	00051 Fructose and mannose metabolism [PATH:ko00051]
CJK3-3119_199778_27	CJK3-3119_199778	nudB, ntpA; dihydroneopterin triphosphate diphosphatase [EC:3.6.1.67]	K00558	09108 Metabolism of cofactors and vitamins	00790 Folate biosynthesis [PATH:ko00790]
S02-3119_931503_1	S02-3119_931503	psbA; photosystem II P680 reaction center D1 protein [EC:1.10.3.9]	K10026	09102 Energy metabolism	00195 Photosynthesis [PATH:ko00195]
NS-23-1119_1892690_79	NS-23-1119_1892690	cobS; cobaltochelatase CobS [EC:6.6.1.2]	K01784	09108 Metabolism of cofactors and vitamins	00860 Porphyrin metabolism [PATH:ko00860]
S04-6141_79503_48	S04-6141_79503	DNMT1, dcm; DNA (cytosine-5)-methyltransferase 1 [EC:2.1.1.37]	K03462	09105 Amino acid metabolism	00270 Cysteine and methionine metabolism [PATH:ko00270]
NS-31119_1795933_21	NS-31119_1795933	DNMT1, dcm; DNA (cytosine-5)-methyltransferase 1 [EC:2.1.1.37]	K03462	09105 Amino acid metabolism	00270 Cysteine and methionine metabolism [PATH:ko00270]
S03-9-1141_7064249_2	S03-9-1141_7064249	P4HA; prolyl 4-hydroxylase [EC:1.14.11.2]	K01737	09105 Amino acid metabolism	00330 Arginine and proline metabolism [PATH:ko00330]
S02-9-1119_1811699_36	S02-9-1119_1811699	DHFR, folA; dihydrofolate reductase [EC:1.5.1.3]	K00390	09108 Metabolism of cofactors and vitamins	00790 Folate biosynthesis [PATH:ko00790]
S01-10-2141_556385_4	S01-10-2141_556385	TSTA3, fcl; GDP-L-fucose synthase [EC:1.1.1.271]	K09882	09101 Carbohydrate metabolism	00051 Fructose and mannose metabolism [PATH:ko00051]
S01-10-2141_556385_5	S01-10-2141_556385	gmd, GMDS; GDPmannose 4,6-dehydratase [EC:4.2.1.47]	K00558	09101 Carbohydrate metabolism	00051 Fructose and mannose metabolism [PATH:ko00051]
S01-10-2141_556385_6	S01-10-2141_556385	galE, GALE; UDP-glucose 4-epimerase [EC:5.1.3.2]	K01710	09101 Carbohydrate metabolism	00052 Galactose metabolism [PATH:ko00052]
S03-92119_2471980_6	S03-92119_2471980	DNMT1, dcm; DNA (cytosine-5)-methyltransferase 1 [EC:2.1.1.37]	K03462	09105 Amino acid metabolism	00270 Cysteine and methionine metabolism [PATH:ko00270]
17sumH01_4501_length_6467_cov_3.895041_9	17sumH01_4501_length_6467_cov_3.895041	DNMT1, dcm; DNA (cytosine-5)-methyltransferase 1 [EC:2.1.1.37]	K03462	09105 Amino acid metabolism	00270 Cysteine and methionine metabolism [PATH:ko00270]
S01-5141_1093446_9	S01-5141_1093446	psbA; photosystem II P680 reaction center D1 protein [EC:1.10.3.9]	K10026	09102 Energy metabolism	00195 Photosynthesis [PATH:ko00195]
S01-10-1119_2077685_5	S01-10-1119_2077685	GCH1, folE; GTP cyclohydrolase IA [EC:3.5.4.16]	K00390	09108 Metabolism of cofactors and vitamins	00790 Folate biosynthesis [PATH:ko00790]
S01-10-1119_2077685_6	S01-10-1119_2077685	queD, ptpS, PTS; 6-pyruvoyltetrahydropterin/6-carboxytetrahydropterin synthase [EC:4.2.3.12 4.1.2.50]	K00558	09108 Metabolism of cofactors and vitamins	00790 Folate biosynthesis [PATH:ko00790]
S01-10-1119_2077685_8	S01-10-1119_2077685	queE; 7-carboxy-7-deazaguanine synthase [EC:4.3.99.3]	K01784	09108 Metabolism of cofactors and vitamins	00790 Folate biosynthesis [PATH:ko00790]
S02-3119_104773_4	S02-3119_104773	queE; 7-carboxy-7-deazaguanine synthase [EC:4.3.99.3]	K01784	09108 Metabolism of cofactors and vitamins	00790 Folate biosynthesis [PATH:ko00790]
S01-10-1119_1236802_12	S01-10-1119_1236802	DNMT1, dcm; DNA (cytosine-5)-methyltransferase 1 [EC:2.1.1.37]	K03462	09105 Amino acid metabolism	00270 Cysteine and methionine metabolism [PATH:ko00270]
NS-39-2119_2473951_15	NS-39-2119_2473951	queD, ptpS, PTS; 6-pyruvoyltetrahydropterin/6-carboxytetrahydropterin synthase [EC:4.2.3.12 4.1.2.50]	K00558	09108 Metabolism of cofactors and vitamins	00790 Folate biosynthesis [PATH:ko00790]
19winB67_237_length_32645_cov_30.516662_31	19winB67_237_length_32645_cov_30.516662	DNMT1, dcm; DNA (cytosine-5)-methyltransferase 1 [EC:2.1.1.37]	K03462	09105 Amino acid metabolism	00270 Cysteine and methionine metabolism [PATH:ko00270]
NS-31119_788973_10	NS-31119_788973	gmd, GMDS; GDPmannose 4,6-dehydratase [EC:4.2.1.47]	K00558	09101 Carbohydrate metabolism	00051 Fructose and mannose metabolism [PATH:ko00051]
NS-23-1119_2348378_16	NS-23-1119_2348378	E4.2.1.46, rfbB, rffG; dTDP-glucose 4,6-dehydratase [EC:4.2.1.46]	K15894	09107 Glycan biosynthesis and metabolism	00541 O-Antigen nucleotide sugar biosynthesis [PATH:ko00541]
S03-92119_3421667_6	S03-92119_3421667	DNMT1, dcm; DNA (cytosine-5)-methyltransferase 1 [EC:2.1.1.37]	K03462	09105 Amino acid metabolism	00270 Cysteine and methionine metabolism [PATH:ko00270]
S01-1119_1426046_19	S01-1119_1426046	DNMT1, dcm; DNA (cytosine-5)-methyltransferase 1 [EC:2.1.1.37]	K03462	09105 Amino acid metabolism	00270 Cysteine and methionine metabolism [PATH:ko00270]
BH-0-2119_461748_19	BH-0-2119_461748	gmd, GMDS; GDPmannose 4,6-dehydratase [EC:4.2.1.47]	K00558	09101 Carbohydrate metabolism	00051 Fructose and mannose metabolism [PATH:ko00051]
CJK3-3119_1653406_23	CJK3-3119_1653406	gmhD, rfaD; ADP-L-glycero-D-manno-heptose 6-epimerase [EC:5.1.3.20]	K01711	09107 Glycan biosynthesis and metabolism	00540 Lipopolysaccharide biosynthesis [PATH:ko00540]
CJK3-3119_1653406_26	CJK3-3119_1653406	gmhC, hldE, waaE, rfaE; D-beta-D-heptose 7-phosphate kinase / D-beta-D-heptose 1-phosphate adenosyltransferase [EC:2.7.1.167 2.7.7.70]	K01784	09107 Glycan biosynthesis and metabolism	00540 Lipopolysaccharide biosynthesis [PATH:ko00540]
S02-1-1141_1509277_28	S02-1-1141_1509277	DNMT1, dcm; DNA (cytosine-5)-methyltransferase 1 [EC:2.1.1.37]	K03462	09105 Amino acid metabolism	00270 Cysteine and methionine metabolism [PATH:ko00270]
18sumH37_7622_length_6401_cov_8.120864_4	18sumH37_7622_length_6401_cov_8.120864	GCH1, folE; GTP cyclohydrolase IA [EC:3.5.4.16]	K00390	09108 Metabolism of cofactors and vitamins	00790 Folate biosynthesis [PATH:ko00790]
18sumH37_7622_length_6401_cov_8.120864_6	18sumH37_7622_length_6401_cov_8.120864	queE; 7-carboxy-7-deazaguanine synthase [EC:4.3.99.3]	K01784	09108 Metabolism of cofactors and vitamins	00790 Folate biosynthesis [PATH:ko00790]
18sumH37_7622_length_6401_cov_8.120864_7	18sumH37_7622_length_6401_cov_8.120864	queD, ptpS, PTS; 6-pyruvoyltetrahydropterin/6-carboxytetrahydropterin synthase [EC:4.2.3.12 4.1.2.50]	K00558	09108 Metabolism of cofactors and vitamins	00790 Folate biosynthesis [PATH:ko00790]
NS-23-2119_215682_7	NS-23-2119_215682	DNMT1, dcm; DNA (cytosine-5)-methyltransferase 1 [EC:2.1.1.37]	K03462	09105 Amino acid metabolism	00270 Cysteine and methionine metabolism [PATH:ko00270]
S01-101119_4114170_2	S01-101119_4114170	queC; 7-cyano-7-deazaguanine synthase [EC:6.3.4.20]	K01784	09108 Metabolism of cofactors and vitamins	00790 Folate biosynthesis [PATH:ko00790]
S01-1119_1865196_10	S01-1119_1865196	E4.2.1.46, rfbB, rffG; dTDP-glucose 4,6-dehydratase [EC:4.2.1.46]	K15894	09107 Glycan biosynthesis and metabolism	00541 O-Antigen nucleotide sugar biosynthesis [PATH:ko00541]
BH-0-2119_1526029_17	BH-0-2119_1526029	moaA, CNX2; GTP 3',8-cyclase [EC:4.1.99.22]	K00472	09108 Metabolism of cofactors and vitamins	00790 Folate biosynthesis [PATH:ko00790]
S05-6-2-2021141_2467690_4	S05-6-2-2021141_2467690	DNMT1, dcm; DNA (cytosine-5)-methyltransferase 1 [EC:2.1.1.37]	K03462	09105 Amino acid metabolism	00270 Cysteine and methionine metabolism [PATH:ko00270]
YS-27119_2583053_8	YS-27119_2583053	DNMT1, dcm; DNA (cytosine-5)-methyltransferase 1 [EC:2.1.1.37]	K03462	09105 Amino acid metabolism	00270 Cysteine and methionine metabolism [PATH:ko00270]
18sumH37_3644_length_10441_cov_7.231658_1	18sumH37_3644_length_10441_cov_7.231658	galE, GALE; UDP-glucose 4-epimerase [EC:5.1.3.2]	K01710	09101 Carbohydrate metabolism	00052 Galactose metabolism [PATH:ko00052]
NS-35119_1592732_10	NS-35119_1592732	rfbD, rmlD; dTDP-4-dehydrorhamnose reductase [EC:1.1.1.133]	K01495	09107 Glycan biosynthesis and metabolism	00541 O-Antigen nucleotide sugar biosynthesis [PATH:ko00541]
CJK3-3119_512440_4	CJK3-3119_512440	RHM; UDP-glucose 4,6-dehydratase [EC:4.2.1.76]	K09882	09101 Carbohydrate metabolism	00520 Amino sugar and nucleotide sugar metabolism [PATH:ko00520]
NS-41119_1880443_6	NS-41119_1880443	TSTA3, fcl; GDP-L-fucose synthase [EC:1.1.1.271]	K09882	09101 Carbohydrate metabolism	00051 Fructose and mannose metabolism [PATH:ko00051]
NS-41119_1880443_10	NS-41119_1880443	E4.2.1.46, rfbB, rffG; dTDP-glucose 4,6-dehydratase [EC:4.2.1.46]	K15894	09107 Glycan biosynthesis and metabolism	00541 O-Antigen nucleotide sugar biosynthesis [PATH:ko00541]
NS-41119_1880443_11	NS-41119_1880443	gmhC, hldE, waaE, rfaE; D-beta-D-heptose 7-phosphate kinase / D-beta-D-heptose 1-phosphate adenosyltransferase [EC:2.7.1.167 2.7.7.70]	K01784	09107 Glycan biosynthesis and metabolism	00540 Lipopolysaccharide biosynthesis [PATH:ko00540]
19sprB26_4197_length_9072_cov_5.105357_8	19sprB26_4197_length_9072_cov_5.105357	DNMT1, dcm; DNA (cytosine-5)-methyltransferase 1 [EC:2.1.1.37]	K03462	09105 Amino acid metabolism	00270 Cysteine and methionine metabolism [PATH:ko00270]
S02-9-1119_976786_7	S02-9-1119_976786	galE, GALE; UDP-glucose 4-epimerase [EC:5.1.3.2]	K01710	09101 Carbohydrate metabolism	00052 Galactose metabolism [PATH:ko00052]
S02-9-1119_976786_17	S02-9-1119_976786	queC; 7-cyano-7-deazaguanine synthase [EC:6.3.4.20]	K01784	09108 Metabolism of cofactors and vitamins	00790 Folate biosynthesis [PATH:ko00790]
NS-23-2119_2946331_37	NS-23-2119_2946331	glmS, GFPT; glutamine---fructose-6-phosphate transaminase (isomerizing) [EC:2.6.1.16]	K00558	09101 Carbohydrate metabolism	00520 Amino sugar and nucleotide sugar metabolism [PATH:ko00520]
S03-9-1141_69154_3	S03-9-1141_69154	mec; [CysO sulfur-carrier protein]-S-L-cysteine hydrolase [EC:3.13.1.6]	K01711	09123 Folding, sorting and degradation	04122 Sulfur relay system [PATH:ko04122]
S01-1119_1039079_5	S01-1119_1039079	galE, GALE; UDP-glucose 4-epimerase [EC:5.1.3.2]	K01710	09101 Carbohydrate metabolism	00052 Galactose metabolism [PATH:ko00052]
BH-0-2119_2284089_6	BH-0-2119_2284089	DNMT1, dcm; DNA (cytosine-5)-methyltransferase 1 [EC:2.1.1.37]	K03462	09105 Amino acid metabolism	00270 Cysteine and methionine metabolism [PATH:ko00270]
18sumH01_1919_length_13572_cov_7.594289_8	18sumH01_1919_length_13572_cov_7.594289	galE, GALE; UDP-glucose 4-epimerase [EC:5.1.3.2]	K01710	09101 Carbohydrate metabolism	00052 Galactose metabolism [PATH:ko00052]
S03-9-1141_5163954_23	S03-9-1141_5163954	DNMT1, dcm; DNA (cytosine-5)-methyltransferase 1 [EC:2.1.1.37]	K03462	09105 Amino acid metabolism	00270 Cysteine and methionine metabolism [PATH:ko00270]
S03-9-1141_2311752_1	S03-9-1141_2311752	cobS; cobaltochelatase CobS [EC:6.6.1.2]	K01784	09108 Metabolism of cofactors and vitamins	00860 Porphyrin metabolism [PATH:ko00860]
S01-101119_2405924_26	S01-101119_2405924	cobS; cobaltochelatase CobS [EC:6.6.1.2]	K01784	09108 Metabolism of cofactors and vitamins	00860 Porphyrin metabolism [PATH:ko00860]
19fallH09_1776_length_12520_cov_22.346490_6	19fallH09_1776_length_12520_cov_22.346490	DNMT1, dcm; DNA (cytosine-5)-methyltransferase 1 [EC:2.1.1.37]	K03462	09105 Amino acid metabolism	00270 Cysteine and methionine metabolism [PATH:ko00270]
BH-0-2119_1737179_24	BH-0-2119_1737179	wbpP; UDP-N-acetylglucosamine 4-epimerase [EC:5.1.3.7]	K01784	09101 Carbohydrate metabolism	00520 Amino sugar and nucleotide sugar metabolism [PATH:ko00520]
BH-0-2119_1737179_34	BH-0-2119_1737179	TSTA3, fcl; GDP-L-fucose synthase [EC:1.1.1.271]	K09882	09101 Carbohydrate metabolism	00051 Fructose and mannose metabolism [PATH:ko00051]
BH-0-2119_1737179_36	BH-0-2119_1737179	TSTA3, fcl; GDP-L-fucose synthase [EC:1.1.1.271]	K09882	09101 Carbohydrate metabolism	00051 Fructose and mannose metabolism [PATH:ko00051]
BH-0-2119_1737179_37	BH-0-2119_1737179	gmd, GMDS; GDPmannose 4,6-dehydratase [EC:4.2.1.47]	K00558	09101 Carbohydrate metabolism	00051 Fructose and mannose metabolism [PATH:ko00051]
BH-0-2119_1737179_149	BH-0-2119_1737179	cobS; cobaltochelatase CobS [EC:6.6.1.2]	K01784	09108 Metabolism of cofactors and vitamins	00860 Porphyrin metabolism [PATH:ko00860]
NS-41119_1046115_11	NS-41119_1046115	E4.2.1.46, rfbB, rffG; dTDP-glucose 4,6-dehydratase [EC:4.2.1.46]	K15894	09107 Glycan biosynthesis and metabolism	00541 O-Antigen nucleotide sugar biosynthesis [PATH:ko00541]
NS-41119_1046115_14	NS-41119_1046115	GCH1, folE; GTP cyclohydrolase IA [EC:3.5.4.16]	K00390	09108 Metabolism of cofactors and vitamins	00790 Folate biosynthesis [PATH:ko00790]
CJK3-3119_61995_12	CJK3-3119_61995	GNPNAT1, GNA1; glucosamine-phosphate N-acetyltransferase [EC:2.3.1.4]	K00558	09101 Carbohydrate metabolism	00520 Amino sugar and nucleotide sugar metabolism [PATH:ko00520]
CJK3-3119_61995_88	CJK3-3119_61995	galE, GALE; UDP-glucose 4-epimerase [EC:5.1.3.2]	K01710	09101 Carbohydrate metabolism	00052 Galactose metabolism [PATH:ko00052]
CJK3-3119_61995_90	CJK3-3119_61995	TSTA3, fcl; GDP-L-fucose synthase [EC:1.1.1.271]	K09882	09101 Carbohydrate metabolism	00051 Fructose and mannose metabolism [PATH:ko00051]
CJK3-3119_61995_144	CJK3-3119_61995	gmd, GMDS; GDPmannose 4,6-dehydratase [EC:4.2.1.47]	K00558	09101 Carbohydrate metabolism	00051 Fructose and mannose metabolism [PATH:ko00051]
NS-31119_2327158_1 13320-64608/64608_14	NS-31119_2327158_1	E4.2.1.46, rfbB, rffG; dTDP-glucose 4,6-dehydratase [EC:4.2.1.46]	K15894	09107 Glycan biosynthesis and metabolism	00541 O-Antigen nucleotide sugar biosynthesis [PATH:ko00541]
19fallH45_4192_length_8002_cov_8.672329_5	19fallH45_4192_length_8002_cov_8.672329	TSTA3, fcl; GDP-L-fucose synthase [EC:1.1.1.271]	K09882	09101 Carbohydrate metabolism	00051 Fructose and mannose metabolism [PATH:ko00051]
17sumB49_18_length_90522_cov_14.306952_4	17sumB49_18_length_90522_cov_14.306952	galE, GALE; UDP-glucose 4-epimerase [EC:5.1.3.2]	K01710	09101 Carbohydrate metabolism	00052 Galactose metabolism [PATH:ko00052]
17sumB49_18_length_90522_cov_14.306952_9	17sumB49_18_length_90522_cov_14.306952	galE, GALE; UDP-glucose 4-epimerase [EC:5.1.3.2]	K01710	09101 Carbohydrate metabolism	00052 Galactose metabolism [PATH:ko00052]
17sumB49_18_length_90522_cov_14.306952_37	17sumB49_18_length_90522_cov_14.306952	galE, GALE; UDP-glucose 4-epimerase [EC:5.1.3.2]	K01710	09101 Carbohydrate metabolism	00052 Galactose metabolism [PATH:ko00052]
S01-101119_1800638_1	S01-101119_1800638	wbpP; UDP-N-acetylglucosamine 4-epimerase [EC:5.1.3.7]	K01784	09101 Carbohydrate metabolism	00520 Amino sugar and nucleotide sugar metabolism [PATH:ko00520]
BH-0-2119_10838_3	BH-0-2119_10838	DNMT1, dcm; DNA (cytosine-5)-methyltransferase 1 [EC:2.1.1.37]	K03462	09105 Amino acid metabolism	00270 Cysteine and methionine metabolism [PATH:ko00270]
S02-9-2141_2216618_27	S02-9-2141_2216618	DNMT1, dcm; DNA (cytosine-5)-methyltransferase 1 [EC:2.1.1.37]	K03462	09105 Amino acid metabolism	00270 Cysteine and methionine metabolism [PATH:ko00270]
S03-9-1141_6676280_22	S03-9-1141_6676280	galE, GALE; UDP-glucose 4-epimerase [EC:5.1.3.2]	K01710	09101 Carbohydrate metabolism	00052 Galactose metabolism [PATH:ko00052]
S03-9-1141_6676280_24	S03-9-1141_6676280	TSTA3, fcl; GDP-L-fucose synthase [EC:1.1.1.271]	K09882	09101 Carbohydrate metabolism	00051 Fructose and mannose metabolism [PATH:ko00051]
19sumH06_6331_length_5772_cov_6.522302_11	19sumH06_6331_length_5772_cov_6.522302	cysH; phosphoadenosine phosphosulfate reductase [EC:1.8.4.8 1.8.4.10]	K00390	09102 Energy metabolism	00920 Sulfur metabolism [PATH:ko00920]
NS-35119_979533_1	NS-35119_979533	DNMT1, dcm; DNA (cytosine-5)-methyltransferase 1 [EC:2.1.1.37]	K03462	09105 Amino acid metabolism	00270 Cysteine and methionine metabolism [PATH:ko00270]
NS-39-2119_1815298_8	NS-39-2119_1815298	DNMT3A; DNA (cytosine-5)-methyltransferase 3A [EC:2.1.1.37]	K02377	09105 Amino acid metabolism	00270 Cysteine and methionine metabolism [PATH:ko00270]
S02-3119_939872_11	S02-3119_939872	galE, GALE; UDP-glucose 4-epimerase [EC:5.1.3.2]	K01710	09101 Carbohydrate metabolism	00052 Galactose metabolism [PATH:ko00052]
S02-3119_939872_15	S02-3119_939872	DNMT1, dcm; DNA (cytosine-5)-methyltransferase 1 [EC:2.1.1.37]	K03462	09105 Amino acid metabolism	00270 Cysteine and methionine metabolism [PATH:ko00270]
S02-9-1119_1000584_17	S02-9-1119_1000584	P4HA; prolyl 4-hydroxylase [EC:1.14.11.2]	K01737	09105 Amino acid metabolism	00330 Arginine and proline metabolism [PATH:ko00330]
S02-9-1119_719623_7	S02-9-1119_719623	cobS; cobaltochelatase CobS [EC:6.6.1.2]	K01784	09108 Metabolism of cofactors and vitamins	00860 Porphyrin metabolism [PATH:ko00860]
S03-9-1141_6748370_12	S03-9-1141_6748370	galE, GALE; UDP-glucose 4-epimerase [EC:5.1.3.2]	K01710	09101 Carbohydrate metabolism	00052 Galactose metabolism [PATH:ko00052]
17sumB49_2543_length_9416_cov_5.056832_4	17sumB49_2543_length_9416_cov_5.056832	cysH; phosphoadenosine phosphosulfate reductase [EC:1.8.4.8 1.8.4.10]	K00390	09102 Energy metabolism	00920 Sulfur metabolism [PATH:ko00920]
17sumB49_2180_length_10390_cov_6.732753_3	17sumB49_2180_length_10390_cov_6.732753	DNMT1, dcm; DNA (cytosine-5)-methyltransferase 1 [EC:2.1.1.37]	K03462	09105 Amino acid metabolism	00270 Cysteine and methionine metabolism [PATH:ko00270]
CJK3-3119_336114_5	CJK3-3119_336114	cobS; cobaltochelatase CobS [EC:6.6.1.2]	K01784	09108 Metabolism of cofactors and vitamins	00860 Porphyrin metabolism [PATH:ko00860]
NS-40119_2167297_2	NS-40119_2167297	DNMT1, dcm; DNA (cytosine-5)-methyltransferase 1 [EC:2.1.1.37]	K03462	09105 Amino acid metabolism	00270 Cysteine and methionine metabolism [PATH:ko00270]
S01-10-1119_855948_14	S01-10-1119_855948	queE; 7-carboxy-7-deazaguanine synthase [EC:4.3.99.3]	K01784	09108 Metabolism of cofactors and vitamins	00790 Folate biosynthesis [PATH:ko00790]
S03-92119_3033276_3	S03-92119_3033276	mec; [CysO sulfur-carrier protein]-S-L-cysteine hydrolase [EC:3.13.1.6]	K01711	09123 Folding, sorting and degradation	04122 Sulfur relay system [PATH:ko04122]
S01-5141_1678092_74	S01-5141_1678092	DNMT3A; DNA (cytosine-5)-methyltransferase 3A [EC:2.1.1.37]	K02377	09105 Amino acid metabolism	00270 Cysteine and methionine metabolism [PATH:ko00270]
S01-5141_1678092_75	S01-5141_1678092	DNMT1, dcm; DNA (cytosine-5)-methyltransferase 1 [EC:2.1.1.37]	K03462	09105 Amino acid metabolism	00270 Cysteine and methionine metabolism [PATH:ko00270]
S01-5141_1678092_76	S01-5141_1678092	DNMT1, dcm; DNA (cytosine-5)-methyltransferase 1 [EC:2.1.1.37]	K03462	09105 Amino acid metabolism	00270 Cysteine and methionine metabolism [PATH:ko00270]
19sprB26_5480_length_7591_cov_11.949708_11	19sprB26_5480_length_7591_cov_11.949708	DNMT1, dcm; DNA (cytosine-5)-methyltransferase 1 [EC:2.1.1.37]	K03462	09105 Amino acid metabolism	00270 Cysteine and methionine metabolism [PATH:ko00270]
NS-41119_1786547_1	NS-41119_1786547	ectC; L-ectoine synthase [EC:4.2.1.108]	K00820	09105 Amino acid metabolism	00260 Glycine, serine and threonine metabolism [PATH:ko00260]
19winBS04_5746_length_5808_cov_6.184947_6	19winBS04_5746_length_5808_cov_6.184947	galE, GALE; UDP-glucose 4-epimerase [EC:5.1.3.2]	K01710	09101 Carbohydrate metabolism	00052 Galactose metabolism [PATH:ko00052]
19winBS04_260_length_32460_cov_7.704181_5	19winBS04_260_length_32460_cov_7.704181	cobS; cobaltochelatase CobS [EC:6.6.1.2]	K01784	09108 Metabolism of cofactors and vitamins	00860 Porphyrin metabolism [PATH:ko00860]
S02-9-2141_5306235_17	S02-9-2141_5306235	DNMT1, dcm; DNA (cytosine-5)-methyltransferase 1 [EC:2.1.1.37]	K03462	09105 Amino acid metabolism	00270 Cysteine and methionine metabolism [PATH:ko00270]
S02-9-2141_5306235_20	S02-9-2141_5306235	queD, ptpS, PTS; 6-pyruvoyltetrahydropterin/6-carboxytetrahydropterin synthase [EC:4.2.3.12 4.1.2.50]	K00558	09108 Metabolism of cofactors and vitamins	00790 Folate biosynthesis [PATH:ko00790]
NS-23-2119_154980_16	NS-23-2119_154980	E4.2.1.46, rfbB, rffG; dTDP-glucose 4,6-dehydratase [EC:4.2.1.46]	K15894	09107 Glycan biosynthesis and metabolism	00541 O-Antigen nucleotide sugar biosynthesis [PATH:ko00541]
S03-9-1141_5095826_1	S03-9-1141_5095826	DNMT3A; DNA (cytosine-5)-methyltransferase 3A [EC:2.1.1.37]	K02377	09105 Amino acid metabolism	00270 Cysteine and methionine metabolism [PATH:ko00270]
S01-101119_2767119_3	S01-101119_2767119	DNMT1, dcm; DNA (cytosine-5)-methyltransferase 1 [EC:2.1.1.37]	K03462	09105 Amino acid metabolism	00270 Cysteine and methionine metabolism [PATH:ko00270]
CJK3-3119_167641_8	CJK3-3119_167641	cobS; cobaltochelatase CobS [EC:6.6.1.2]	K01784	09108 Metabolism of cofactors and vitamins	00860 Porphyrin metabolism [PATH:ko00860]
NS-35119_2285528_6	NS-35119_2285528	gmd, GMDS; GDPmannose 4,6-dehydratase [EC:4.2.1.47]	K00558	09101 Carbohydrate metabolism	00051 Fructose and mannose metabolism [PATH:ko00051]
19winB67_2311_length_10467_cov_40.492797_5	19winB67_2311_length_10467_cov_40.492797	DNMT3A; DNA (cytosine-5)-methyltransferase 3A [EC:2.1.1.37]	K02377	09105 Amino acid metabolism	00270 Cysteine and methionine metabolism [PATH:ko00270]
S01-101119_3969451_3	S01-101119_3969451	galE, GALE; UDP-glucose 4-epimerase [EC:5.1.3.2]	K01710	09101 Carbohydrate metabolism	00052 Galactose metabolism [PATH:ko00052]
S01-101119_3969451_7	S01-101119_3969451	wbpP; UDP-N-acetylglucosamine 4-epimerase [EC:5.1.3.7]	K01784	09101 Carbohydrate metabolism	00520 Amino sugar and nucleotide sugar metabolism [PATH:ko00520]
NS-23-1119_1097612_40	NS-23-1119_1097612	DNMT1, dcm; DNA (cytosine-5)-methyltransferase 1 [EC:2.1.1.37]	K03462	09105 Amino acid metabolism	00270 Cysteine and methionine metabolism [PATH:ko00270]
BH-0-2119_611348_3	BH-0-2119_611348	mec; [CysO sulfur-carrier protein]-S-L-cysteine hydrolase [EC:3.13.1.6]	K01711	09123 Folding, sorting and degradation	04122 Sulfur relay system [PATH:ko04122]
BH-0-2119_267560_9	BH-0-2119_267560	nadM; nicotinamide-nucleotide adenylyltransferase [EC:2.7.7.1]	K00472	09108 Metabolism of cofactors and vitamins	00760 Nicotinate and nicotinamide metabolism [PATH:ko00760]
BH-0-2119_267560_13	BH-0-2119_267560	pseB; UDP-N-acetylglucosamine 4,6-dehydratase [EC:4.2.1.115]	K01711	09101 Carbohydrate metabolism	00520 Amino sugar and nucleotide sugar metabolism [PATH:ko00520]
NS-23-2119_1920273_7	NS-23-2119_1920273	cobS; cobaltochelatase CobS [EC:6.6.1.2]	K01784	09108 Metabolism of cofactors and vitamins	00860 Porphyrin metabolism [PATH:ko00860]
S02-9-2141_7171692_1	S02-9-2141_7171692	galE, GALE; UDP-glucose 4-epimerase [EC:5.1.3.2]	K01710	09101 Carbohydrate metabolism	00052 Galactose metabolism [PATH:ko00052]
19fallH40_464_length_29118_cov_7.985033_26	19fallH40_464_length_29118_cov_7.985033	cysH; phosphoadenosine phosphosulfate reductase [EC:1.8.4.8 1.8.4.10]	K00390	09102 Energy metabolism	00920 Sulfur metabolism [PATH:ko00920]
BH-0-2119_456753_2	BH-0-2119_456753	galE, GALE; UDP-glucose 4-epimerase [EC:5.1.3.2]	K01710	09101 Carbohydrate metabolism	00052 Galactose metabolism [PATH:ko00052]
NS-35119_54734_1	NS-35119_54734	TSTA3, fcl; GDP-L-fucose synthase [EC:1.1.1.271]	K09882	09101 Carbohydrate metabolism	00051 Fructose and mannose metabolism [PATH:ko00051]
19fallH05_8794_length_5252_cov_13.131614_2	19fallH05_8794_length_5252_cov_13.131614	queD, ptpS, PTS; 6-pyruvoyltetrahydropterin/6-carboxytetrahydropterin synthase [EC:4.2.3.12 4.1.2.50]	K00558	09108 Metabolism of cofactors and vitamins	00790 Folate biosynthesis [PATH:ko00790]
S02-9-1119_992800_3	S02-9-1119_992800	purA, ADSS; adenylosuccinate synthase [EC:6.3.4.4]	K01711	09104 Nucleotide metabolism	00230 Purine metabolism [PATH:ko00230]
19sprB26_85_length_63493_cov_72.433573_19	19sprB26_85_length_63493_cov_72.433573	DNMT1, dcm; DNA (cytosine-5)-methyltransferase 1 [EC:2.1.1.37]	K03462	09105 Amino acid metabolism	00270 Cysteine and methionine metabolism [PATH:ko00270]
NS-35119_2093933_1	NS-35119_2093933	DNMT1, dcm; DNA (cytosine-5)-methyltransferase 1 [EC:2.1.1.37]	K03462	09105 Amino acid metabolism	00270 Cysteine and methionine metabolism [PATH:ko00270]
19winB49_3199_length_8666_cov_201.615724_11	19winB49_3199_length_8666_cov_201.615724	DNMT1, dcm; DNA (cytosine-5)-methyltransferase 1 [EC:2.1.1.37]	K03462	09105 Amino acid metabolism	00270 Cysteine and methionine metabolism [PATH:ko00270]
19winB49_1386_length_14661_cov_22.723675_1 1-11849/14661_3	19winB49_1386_length_14661_cov_22.723675_1	GCH1, folE; GTP cyclohydrolase IA [EC:3.5.4.16]	K00390	09108 Metabolism of cofactors and vitamins	00790 Folate biosynthesis [PATH:ko00790]
NS-31119_658578_3	NS-31119_658578	mec; [CysO sulfur-carrier protein]-S-L-cysteine hydrolase [EC:3.13.1.6]	K01711	09123 Folding, sorting and degradation	04122 Sulfur relay system [PATH:ko04122]
NS-39-2119_485750_15	NS-39-2119_485750	DNMT1, dcm; DNA (cytosine-5)-methyltransferase 1 [EC:2.1.1.37]	K03462	09105 Amino acid metabolism	00270 Cysteine and methionine metabolism [PATH:ko00270]
S02-3119_1384316_7	S02-3119_1384316	DNMT1, dcm; DNA (cytosine-5)-methyltransferase 1 [EC:2.1.1.37]	K03462	09105 Amino acid metabolism	00270 Cysteine and methionine metabolism [PATH:ko00270]
BH-0-2119_1733815_10	BH-0-2119_1733815	GCH1, folE; GTP cyclohydrolase IA [EC:3.5.4.16]	K00390	09108 Metabolism of cofactors and vitamins	00790 Folate biosynthesis [PATH:ko00790]
S04-6141_2685393_6	S04-6141_2685393	gmd, GMDS; GDPmannose 4,6-dehydratase [EC:4.2.1.47]	K00558	09101 Carbohydrate metabolism	00051 Fructose and mannose metabolism [PATH:ko00051]
S04-6141_2685393_7	S04-6141_2685393	TSTA3, fcl; GDP-L-fucose synthase [EC:1.1.1.271]	K09882	09101 Carbohydrate metabolism	00051 Fructose and mannose metabolism [PATH:ko00051]
S02-3119_296911_24	S02-3119_296911	E5.1.3.6; UDP-glucuronate 4-epimerase [EC:5.1.3.6]	K01711	09101 Carbohydrate metabolism	00053 Ascorbate and aldarate metabolism [PATH:ko00053]
S03-9-1141_5059651_1	S03-9-1141_5059651	psbD; photosystem II P680 reaction center D2 protein [EC:1.10.3.9]	K08678	09102 Energy metabolism	00195 Photosynthesis [PATH:ko00195]
NS-23-2119_190486_4	NS-23-2119_190486	DNMT1, dcm; DNA (cytosine-5)-methyltransferase 1 [EC:2.1.1.37]	K03462	09105 Amino acid metabolism	00270 Cysteine and methionine metabolism [PATH:ko00270]
CJK3-3119_1579966_11	CJK3-3119_1579966	gmd, GMDS; GDPmannose 4,6-dehydratase [EC:4.2.1.47]	K00558	09101 Carbohydrate metabolism	00051 Fructose and mannose metabolism [PATH:ko00051]
NS-31119_551500_11	NS-31119_551500	DNMT1, dcm; DNA (cytosine-5)-methyltransferase 1 [EC:2.1.1.37]	K03462	09105 Amino acid metabolism	00270 Cysteine and methionine metabolism [PATH:ko00270]
S01-10-1119_17077_6	S01-10-1119_17077	cobS; cobaltochelatase CobS [EC:6.6.1.2]	K01784	09108 Metabolism of cofactors and vitamins	00860 Porphyrin metabolism [PATH:ko00860]
S03-92119_1299629_12	S03-92119_1299629	DNMT1, dcm; DNA (cytosine-5)-methyltransferase 1 [EC:2.1.1.37]	K03462	09105 Amino acid metabolism	00270 Cysteine and methionine metabolism [PATH:ko00270]
17sumB67_736_length_17470_cov_9.607407_1	17sumB67_736_length_17470_cov_9.607407	cobS; cobaltochelatase CobS [EC:6.6.1.2]	K01784	09108 Metabolism of cofactors and vitamins	00860 Porphyrin metabolism [PATH:ko00860]
17sumB49_1575_length_12786_cov_13.326840_3	17sumB49_1575_length_12786_cov_13.326840	cobS; cobaltochelatase CobS [EC:6.6.1.2]	K01784	09108 Metabolism of cofactors and vitamins	00860 Porphyrin metabolism [PATH:ko00860]
19winB67_1306_length_14495_cov_20.231025_13	19winB67_1306_length_14495_cov_20.231025	TSTA3, fcl; GDP-L-fucose synthase [EC:1.1.1.271]	K09882	09101 Carbohydrate metabolism	00051 Fructose and mannose metabolism [PATH:ko00051]
19winB67_1306_length_14495_cov_20.231025_14	19winB67_1306_length_14495_cov_20.231025	gmd, GMDS; GDPmannose 4,6-dehydratase [EC:4.2.1.47]	K00558	09101 Carbohydrate metabolism	00051 Fructose and mannose metabolism [PATH:ko00051]
19winB67_1306_length_14495_cov_20.231025_17	19winB67_1306_length_14495_cov_20.231025	E4.2.1.46, rfbB, rffG; dTDP-glucose 4,6-dehydratase [EC:4.2.1.46]	K15894	09107 Glycan biosynthesis and metabolism	00541 O-Antigen nucleotide sugar biosynthesis [PATH:ko00541]
BH-0-2119_1580770_4	BH-0-2119_1580770	GCH1, folE; GTP cyclohydrolase IA [EC:3.5.4.16]	K00390	09108 Metabolism of cofactors and vitamins	00790 Folate biosynthesis [PATH:ko00790]
NS-41119_562152_11	NS-41119_562152	P4HA; prolyl 4-hydroxylase [EC:1.14.11.2]	K01737	09105 Amino acid metabolism	00330 Arginine and proline metabolism [PATH:ko00330]
S04-6141_2507827_6	S04-6141_2507827	TSTA3, fcl; GDP-L-fucose synthase [EC:1.1.1.271]	K09882	09101 Carbohydrate metabolism	00051 Fructose and mannose metabolism [PATH:ko00051]
S04-6141_2507827_7	S04-6141_2507827	gmd, GMDS; GDPmannose 4,6-dehydratase [EC:4.2.1.47]	K00558	09101 Carbohydrate metabolism	00051 Fructose and mannose metabolism [PATH:ko00051]
S01-101119_983177_8	S01-101119_983177	galE, GALE; UDP-glucose 4-epimerase [EC:5.1.3.2]	K01710	09101 Carbohydrate metabolism	00052 Galactose metabolism [PATH:ko00052]
S01-101119_983177_9	S01-101119_983177	E4.2.1.46, rfbB, rffG; dTDP-glucose 4,6-dehydratase [EC:4.2.1.46]	K15894	09107 Glycan biosynthesis and metabolism	00541 O-Antigen nucleotide sugar biosynthesis [PATH:ko00541]
18sumH37_5129_length_8352_cov_24.871038_1	18sumH37_5129_length_8352_cov_24.871038	psbA; photosystem II P680 reaction center D1 protein [EC:1.10.3.9]	K10026	09102 Energy metabolism	00195 Photosynthesis [PATH:ko00195]
S01-10-1119_1334398_22	S01-10-1119_1334398	wbpP; UDP-N-acetylglucosamine 4-epimerase [EC:5.1.3.7]	K01784	09101 Carbohydrate metabolism	00520 Amino sugar and nucleotide sugar metabolism [PATH:ko00520]
NS-39-2119_757883_5	NS-39-2119_757883	GCH1, folE; GTP cyclohydrolase IA [EC:3.5.4.16]	K00390	09108 Metabolism of cofactors and vitamins	00790 Folate biosynthesis [PATH:ko00790]
NS-39-2119_757883_9	NS-39-2119_757883	queE; 7-carboxy-7-deazaguanine synthase [EC:4.3.99.3]	K01784	09108 Metabolism of cofactors and vitamins	00790 Folate biosynthesis [PATH:ko00790]
NS-39-2119_757883_10	NS-39-2119_757883	queD, ptpS, PTS; 6-pyruvoyltetrahydropterin/6-carboxytetrahydropterin synthase [EC:4.2.3.12 4.1.2.50]	K00558	09108 Metabolism of cofactors and vitamins	00790 Folate biosynthesis [PATH:ko00790]
NS-39-2119_757883_13	NS-39-2119_757883	queC; 7-cyano-7-deazaguanine synthase [EC:6.3.4.20]	K01784	09108 Metabolism of cofactors and vitamins	00790 Folate biosynthesis [PATH:ko00790]
S05-6-1-2021119_953649_8	S05-6-1-2021119_953649	galE, GALE; UDP-glucose 4-epimerase [EC:5.1.3.2]	K01710	09101 Carbohydrate metabolism	00052 Galactose metabolism [PATH:ko00052]
19fallN18_10_length_86902_cov_8.585455_4	19fallN18_10_length_86902_cov_8.585455	P4HA; prolyl 4-hydroxylase [EC:1.14.11.2]	K01737	09105 Amino acid metabolism	00330 Arginine and proline metabolism [PATH:ko00330]
S04-4141_3979633_6	S04-4141_3979633	DNMT1, dcm; DNA (cytosine-5)-methyltransferase 1 [EC:2.1.1.37]	K03462	09105 Amino acid metabolism	00270 Cysteine and methionine metabolism [PATH:ko00270]
CJK3-3119_409004_1 1-15679/21617_20	CJK3-3119_409004_1	galE, GALE; UDP-glucose 4-epimerase [EC:5.1.3.2]	K01710	09101 Carbohydrate metabolism	00052 Galactose metabolism [PATH:ko00052]
NS-35119_2403696_3	NS-35119_2403696	DNMT1, dcm; DNA (cytosine-5)-methyltransferase 1 [EC:2.1.1.37]	K03462	09105 Amino acid metabolism	00270 Cysteine and methionine metabolism [PATH:ko00270]
17sumH09_242_length_33926_cov_12.621859_20	17sumH09_242_length_33926_cov_12.621859	cysH; phosphoadenosine phosphosulfate reductase [EC:1.8.4.8 1.8.4.10]	K00390	09102 Energy metabolism	00920 Sulfur metabolism [PATH:ko00920]
S03-92119_3689955_5	S03-92119_3689955	TSTA3, fcl; GDP-L-fucose synthase [EC:1.1.1.271]	K09882	09101 Carbohydrate metabolism	00051 Fructose and mannose metabolism [PATH:ko00051]
S03-92119_3689955_7	S03-92119_3689955	E4.2.1.46, rfbB, rffG; dTDP-glucose 4,6-dehydratase [EC:4.2.1.46]	K15894	09107 Glycan biosynthesis and metabolism	00541 O-Antigen nucleotide sugar biosynthesis [PATH:ko00541]
S03-92119_3689955_16	S03-92119_3689955	E4.2.1.46, rfbB, rffG; dTDP-glucose 4,6-dehydratase [EC:4.2.1.46]	K15894	09107 Glycan biosynthesis and metabolism	00541 O-Antigen nucleotide sugar biosynthesis [PATH:ko00541]
19fallH09_974_length_17879_cov_8.260884_3	19fallH09_974_length_17879_cov_8.260884	cysH; phosphoadenosine phosphosulfate reductase [EC:1.8.4.8 1.8.4.10]	K00390	09102 Energy metabolism	00920 Sulfur metabolism [PATH:ko00920]
NS-23-2119_1870757_4	NS-23-2119_1870757	E5.1.3.6; UDP-glucuronate 4-epimerase [EC:5.1.3.6]	K01711	09101 Carbohydrate metabolism	00053 Ascorbate and aldarate metabolism [PATH:ko00053]
19sumN23_79_length_51125_cov_31.113668_1 1-49342/51125_59	19sumN23_79_length_51125_cov_31.113668_1	GCH1, folE; GTP cyclohydrolase IA [EC:3.5.4.16]	K00390	09108 Metabolism of cofactors and vitamins	00790 Folate biosynthesis [PATH:ko00790]
19sumN23_79_length_51125_cov_31.113668_1 1-49342/51125_60	19sumN23_79_length_51125_cov_31.113668_1	queD, ptpS, PTS; 6-pyruvoyltetrahydropterin/6-carboxytetrahydropterin synthase [EC:4.2.3.12 4.1.2.50]	K00558	09108 Metabolism of cofactors and vitamins	00790 Folate biosynthesis [PATH:ko00790]
19sumN23_79_length_51125_cov_31.113668_1 1-49342/51125_62	19sumN23_79_length_51125_cov_31.113668_1	queE; 7-carboxy-7-deazaguanine synthase [EC:4.3.99.3]	K01784	09108 Metabolism of cofactors and vitamins	00790 Folate biosynthesis [PATH:ko00790]
19sumN23_79_length_51125_cov_31.113668_1 1-49342/51125_64	19sumN23_79_length_51125_cov_31.113668_1	gmd, GMDS; GDPmannose 4,6-dehydratase [EC:4.2.1.47]	K00558	09101 Carbohydrate metabolism	00051 Fructose and mannose metabolism [PATH:ko00051]
BH-0-2119_1261284_25	BH-0-2119_1261284	DNMT3A; DNA (cytosine-5)-methyltransferase 3A [EC:2.1.1.37]	K02377	09105 Amino acid metabolism	00270 Cysteine and methionine metabolism [PATH:ko00270]
S05-1119_2126356_42	S05-1119_2126356	phnP; phosphoribosyl 1,2-cyclic phosphate phosphodiesterase [EC:3.1.4.55]	K10026	09106 Metabolism of other amino acids	00440 Phosphonate and phosphinate metabolism [PATH:ko00440]
CJK3-3119_383672_79	CJK3-3119_383672	cobS; cobaltochelatase CobS [EC:6.6.1.2]	K01784	09108 Metabolism of cofactors and vitamins	00860 Porphyrin metabolism [PATH:ko00860]
17sumH37_5168_length_5519_cov_71.157211_4	17sumH37_5168_length_5519_cov_71.157211	DNMT1, dcm; DNA (cytosine-5)-methyltransferase 1 [EC:2.1.1.37]	K03462	09105 Amino acid metabolism	00270 Cysteine and methionine metabolism [PATH:ko00270]
19winB67_16_length_75302_cov_18.652451_20	19winB67_16_length_75302_cov_18.652451	galE, GALE; UDP-glucose 4-epimerase [EC:5.1.3.2]	K01710	09101 Carbohydrate metabolism	00052 Galactose metabolism [PATH:ko00052]
19winB67_16_length_75302_cov_18.652451_27	19winB67_16_length_75302_cov_18.652451	capD; UDP-glucose 4-epimerase [EC:5.1.3.2]	K01784	09101 Carbohydrate metabolism	00052 Galactose metabolism [PATH:ko00052]
NS-23-1119_1178414_24	NS-23-1119_1178414	K13522, nadM; bifunctional NMN adenylyltransferase/nudix hydrolase [EC:2.7.7.1 3.6.1.-]	K01711	09108 Metabolism of cofactors and vitamins	00760 Nicotinate and nicotinamide metabolism [PATH:ko00760]
NS-23-1119_1178414_26	NS-23-1119_1178414	NAMPT; nicotinamide phosphoribosyltransferase [EC:2.4.2.12]	K02377	09108 Metabolism of cofactors and vitamins	00760 Nicotinate and nicotinamide metabolism [PATH:ko00760]
S03-92119_2475579_30	S03-92119_2475579	gmd, GMDS; GDPmannose 4,6-dehydratase [EC:4.2.1.47]	K00558	09101 Carbohydrate metabolism	00051 Fructose and mannose metabolism [PATH:ko00051]
NS-40119_849162_36	NS-40119_849162	dgs, bgsA; 1,2-diacylglycerol-3-alpha-glucose alpha-1,2-glucosyltransferase [EC:2.4.1.208]	K17398	09103 Lipid metabolism	00561 Glycerolipid metabolism [PATH:ko00561]
NS-40119_849162_38	NS-40119_849162	queD, ptpS, PTS; 6-pyruvoyltetrahydropterin/6-carboxytetrahydropterin synthase [EC:4.2.3.12 4.1.2.50]	K00558	09108 Metabolism of cofactors and vitamins	00790 Folate biosynthesis [PATH:ko00790]
NS-40119_849162_39	NS-40119_849162	queE; 7-carboxy-7-deazaguanine synthase [EC:4.3.99.3]	K01784	09108 Metabolism of cofactors and vitamins	00790 Folate biosynthesis [PATH:ko00790]
NS-40119_849162_40	NS-40119_849162	GCH1, folE; GTP cyclohydrolase IA [EC:3.5.4.16]	K00390	09108 Metabolism of cofactors and vitamins	00790 Folate biosynthesis [PATH:ko00790]
NS-23-1119_2090933_7	NS-23-1119_2090933	psbA; photosystem II P680 reaction center D1 protein [EC:1.10.3.9]	K10026	09102 Energy metabolism	00195 Photosynthesis [PATH:ko00195]
NS-23-1119_2090933_9	NS-23-1119_2090933	psbD; photosystem II P680 reaction center D2 protein [EC:1.10.3.9]	K08678	09102 Energy metabolism	00195 Photosynthesis [PATH:ko00195]
S01-101119_4354053_12	S01-101119_4354053	DNMT1, dcm; DNA (cytosine-5)-methyltransferase 1 [EC:2.1.1.37]	K03462	09105 Amino acid metabolism	00270 Cysteine and methionine metabolism [PATH:ko00270]
S03-92119_1308995_1 6019-28410/28410_32	S03-92119_1308995_1	E4.2.1.46, rfbB, rffG; dTDP-glucose 4,6-dehydratase [EC:4.2.1.46]	K15894	09107 Glycan biosynthesis and metabolism	00541 O-Antigen nucleotide sugar biosynthesis [PATH:ko00541]
BH-0-2119_2297484_1	BH-0-2119_2297484	PGD, gnd, gntZ; 6-phosphogluconate dehydrogenase [EC:1.1.1.44 1.1.1.343]	K00472	09101 Carbohydrate metabolism	00030 Pentose phosphate pathway [PATH:ko00030]
BH-0-2119_2297484_2	BH-0-2119_2297484	P4HA; prolyl 4-hydroxylase [EC:1.14.11.2]	K01737	09105 Amino acid metabolism	00330 Arginine and proline metabolism [PATH:ko00330]
BH-0-2119_2297484_4	BH-0-2119_2297484	E2.2.1.2, talA, talB; transaldolase [EC:2.2.1.2]	K01711	09101 Carbohydrate metabolism	00030 Pentose phosphate pathway [PATH:ko00030]
YS-27119_1695978_11	YS-27119_1695978	queC; 7-cyano-7-deazaguanine synthase [EC:6.3.4.20]	K01784	09108 Metabolism of cofactors and vitamins	00790 Folate biosynthesis [PATH:ko00790]
NS-35119_667378_8	NS-35119_667378	P4HA; prolyl 4-hydroxylase [EC:1.14.11.2]	K01737	09105 Amino acid metabolism	00330 Arginine and proline metabolism [PATH:ko00330]
NS-35119_667378_15	NS-35119_667378	GCH1, folE; GTP cyclohydrolase IA [EC:3.5.4.16]	K00390	09108 Metabolism of cofactors and vitamins	00790 Folate biosynthesis [PATH:ko00790]
18sumH37_6282_length_7305_cov_9.297379_6	18sumH37_6282_length_7305_cov_9.297379	P4HA; prolyl 4-hydroxylase [EC:1.14.11.2]	K01737	09105 Amino acid metabolism	00330 Arginine and proline metabolism [PATH:ko00330]
18sumH37_6282_length_7305_cov_9.297379_8	18sumH37_6282_length_7305_cov_9.297379	DNMT1, dcm; DNA (cytosine-5)-methyltransferase 1 [EC:2.1.1.37]	K03462	09105 Amino acid metabolism	00270 Cysteine and methionine metabolism [PATH:ko00270]
NS-40119_2484394_8	NS-40119_2484394	GCH1, folE; GTP cyclohydrolase IA [EC:3.5.4.16]	K00390	09108 Metabolism of cofactors and vitamins	00790 Folate biosynthesis [PATH:ko00790]
NS-40119_2484394_9	NS-40119_2484394	queD, ptpS, PTS; 6-pyruvoyltetrahydropterin/6-carboxytetrahydropterin synthase [EC:4.2.3.12 4.1.2.50]	K00558	09108 Metabolism of cofactors and vitamins	00790 Folate biosynthesis [PATH:ko00790]
NS-40119_2484394_11	NS-40119_2484394	queE; 7-carboxy-7-deazaguanine synthase [EC:4.3.99.3]	K01784	09108 Metabolism of cofactors and vitamins	00790 Folate biosynthesis [PATH:ko00790]
NS-40119_2484394_18	NS-40119_2484394	galE, GALE; UDP-glucose 4-epimerase [EC:5.1.3.2]	K01710	09101 Carbohydrate metabolism	00052 Galactose metabolism [PATH:ko00052]
NS-39-2119_929442_8	NS-39-2119_929442	cysH; phosphoadenosine phosphosulfate reductase [EC:1.8.4.8 1.8.4.10]	K00390	09102 Energy metabolism	00920 Sulfur metabolism [PATH:ko00920]
S05-1119_95132_23	S05-1119_95132	DNMT1, dcm; DNA (cytosine-5)-methyltransferase 1 [EC:2.1.1.37]	K03462	09105 Amino acid metabolism	00270 Cysteine and methionine metabolism [PATH:ko00270]
S02-9-2141_3763778_10	S02-9-2141_3763778	galE, GALE; UDP-glucose 4-epimerase [EC:5.1.3.2]	K01710	09101 Carbohydrate metabolism	00052 Galactose metabolism [PATH:ko00052]
S02-9-2141_3763778_13	S02-9-2141_3763778	E4.2.1.46, rfbB, rffG; dTDP-glucose 4,6-dehydratase [EC:4.2.1.46]	K15894	09107 Glycan biosynthesis and metabolism	00541 O-Antigen nucleotide sugar biosynthesis [PATH:ko00541]
S02-9-2141_3763778_20	S02-9-2141_3763778	gmd, GMDS; GDPmannose 4,6-dehydratase [EC:4.2.1.47]	K00558	09101 Carbohydrate metabolism	00051 Fructose and mannose metabolism [PATH:ko00051]
NS-31119_2112474_8	NS-31119_2112474	purA, ADSS; adenylosuccinate synthase [EC:6.3.4.4]	K01711	09104 Nucleotide metabolism	00230 Purine metabolism [PATH:ko00230]
NS-39-2119_1753941_12	NS-39-2119_1753941	queE; 7-carboxy-7-deazaguanine synthase [EC:4.3.99.3]	K01784	09108 Metabolism of cofactors and vitamins	00790 Folate biosynthesis [PATH:ko00790]
BH-0-2119_92157_10	BH-0-2119_92157	cobS; cobaltochelatase CobS [EC:6.6.1.2]	K01784	09108 Metabolism of cofactors and vitamins	00860 Porphyrin metabolism [PATH:ko00860]
17sumH09_3698_length_5710_cov_565.385676_4	17sumH09_3698_length_5710_cov_565.385676	E4.2.1.46, rfbB, rffG; dTDP-glucose 4,6-dehydratase [EC:4.2.1.46]	K15894	09107 Glycan biosynthesis and metabolism	00541 O-Antigen nucleotide sugar biosynthesis [PATH:ko00541]
S05-6-2-2021141_1614064_16	S05-6-2-2021141_1614064	DNMT1, dcm; DNA (cytosine-5)-methyltransferase 1 [EC:2.1.1.37]	K03462	09105 Amino acid metabolism	00270 Cysteine and methionine metabolism [PATH:ko00270]
S01-101119_1927801_16	S01-101119_1927801	cobS; cobaltochelatase CobS [EC:6.6.1.2]	K01784	09108 Metabolism of cofactors and vitamins	00860 Porphyrin metabolism [PATH:ko00860]
S01-1119_1452803_41	S01-1119_1452803	queD, ptpS, PTS; 6-pyruvoyltetrahydropterin/6-carboxytetrahydropterin synthase [EC:4.2.3.12 4.1.2.50]	K00558	09108 Metabolism of cofactors and vitamins	00790 Folate biosynthesis [PATH:ko00790]
17sumH01_1679_length_12463_cov_26.893053_1	17sumH01_1679_length_12463_cov_26.893053	DNMT1, dcm; DNA (cytosine-5)-methyltransferase 1 [EC:2.1.1.37]	K03462	09105 Amino acid metabolism	00270 Cysteine and methionine metabolism [PATH:ko00270]
S03-9-1141_4226355_9	S03-9-1141_4226355	mec; [CysO sulfur-carrier protein]-S-L-cysteine hydrolase [EC:3.13.1.6]	K01711	09123 Folding, sorting and degradation	04122 Sulfur relay system [PATH:ko04122]
S03-92119_3138261_35	S03-92119_3138261	cysH; phosphoadenosine phosphosulfate reductase [EC:1.8.4.8 1.8.4.10]	K00390	09102 Energy metabolism	00920 Sulfur metabolism [PATH:ko00920]
19sprB26_1024_length_23119_cov_4.558923_9	19sprB26_1024_length_23119_cov_4.558923	E4.2.1.46, rfbB, rffG; dTDP-glucose 4,6-dehydratase [EC:4.2.1.46]	K15894	09107 Glycan biosynthesis and metabolism	00541 O-Antigen nucleotide sugar biosynthesis [PATH:ko00541]
19sprB26_1024_length_23119_cov_4.558923_11	19sprB26_1024_length_23119_cov_4.558923	galE, GALE; UDP-glucose 4-epimerase [EC:5.1.3.2]	K01710	09101 Carbohydrate metabolism	00052 Galactose metabolism [PATH:ko00052]
NS-39-2119_2203372_4	NS-39-2119_2203372	cobS; cobaltochelatase CobS [EC:6.6.1.2]	K01784	09108 Metabolism of cofactors and vitamins	00860 Porphyrin metabolism [PATH:ko00860]
17sumH01_1070_length_16342_cov_6.527844_22	17sumH01_1070_length_16342_cov_6.527844	DNMT1, dcm; DNA (cytosine-5)-methyltransferase 1 [EC:2.1.1.37]	K03462	09105 Amino acid metabolism	00270 Cysteine and methionine metabolism [PATH:ko00270]
19fallN18_493_length_25431_cov_10.959450_10	19fallN18_493_length_25431_cov_10.959450	cpeT; CpeT protein	K21140	09102 Energy metabolism	00196 Photosynthesis - antenna proteins [PATH:ko00196]
S03-9-1141_7558331_4	S03-9-1141_7558331	P4HA; prolyl 4-hydroxylase [EC:1.14.11.2]	K01737	09105 Amino acid metabolism	00330 Arginine and proline metabolism [PATH:ko00330]
S03-9-1141_5018821_4	S03-9-1141_5018821	DNMT1, dcm; DNA (cytosine-5)-methyltransferase 1 [EC:2.1.1.37]	K03462	09105 Amino acid metabolism	00270 Cysteine and methionine metabolism [PATH:ko00270]
S02-9-2141_2797905_10	S02-9-2141_2797905	DNMT1, dcm; DNA (cytosine-5)-methyltransferase 1 [EC:2.1.1.37]	K03462	09105 Amino acid metabolism	00270 Cysteine and methionine metabolism [PATH:ko00270]
NS-23-2119_2024398_18	NS-23-2119_2024398	galE, GALE; UDP-glucose 4-epimerase [EC:5.1.3.2]	K01710	09101 Carbohydrate metabolism	00052 Galactose metabolism [PATH:ko00052]
S05-6-1-2021119_164977_2	S05-6-1-2021119_164977	E4.2.1.46, rfbB, rffG; dTDP-glucose 4,6-dehydratase [EC:4.2.1.46]	K15894	09107 Glycan biosynthesis and metabolism	00541 O-Antigen nucleotide sugar biosynthesis [PATH:ko00541]
17sumH01_398_length_28710_cov_374.409039_60	17sumH01_398_length_28710_cov_374.409039	cobS; cobaltochelatase CobS [EC:6.6.1.2]	K01784	09108 Metabolism of cofactors and vitamins	00860 Porphyrin metabolism [PATH:ko00860]
NS-31119_788417_13	NS-31119_788417	glmS, GFPT; glutamine---fructose-6-phosphate transaminase (isomerizing) [EC:2.6.1.16]	K00558	09101 Carbohydrate metabolism	00520 Amino sugar and nucleotide sugar metabolism [PATH:ko00520]
19winB49_744_length_21712_cov_27.272291_9	19winB49_744_length_21712_cov_27.272291	acpP; acyl carrier protein	K01710	09103 Lipid metabolism	00061 Fatty acid biosynthesis [PATH:ko00061]
S05-1119_492373_6	S05-1119_492373	cysH; phosphoadenosine phosphosulfate reductase [EC:1.8.4.8 1.8.4.10]	K00390	09102 Energy metabolism	00920 Sulfur metabolism [PATH:ko00920]
NS-8-1119_13391_9	NS-8-1119_13391	psbA; photosystem II P680 reaction center D1 protein [EC:1.10.3.9]	K10026	09102 Energy metabolism	00195 Photosynthesis [PATH:ko00195]
S03-9-1141_3517236_1	S03-9-1141_3517236	psbD; photosystem II P680 reaction center D2 protein [EC:1.10.3.9]	K08678	09102 Energy metabolism	00195 Photosynthesis [PATH:ko00195]
S03-9-1141_3517236_3	S03-9-1141_3517236	psbA; photosystem II P680 reaction center D1 protein [EC:1.10.3.9]	K10026	09102 Energy metabolism	00195 Photosynthesis [PATH:ko00195]
NS-23-1119_1513672_2	NS-23-1119_1513672	cobS; cobaltochelatase CobS [EC:6.6.1.2]	K01784	09108 Metabolism of cofactors and vitamins	00860 Porphyrin metabolism [PATH:ko00860]
19fallN18_1454_length_13986_cov_5.861173_8	19fallN18_1454_length_13986_cov_5.861173	P4HA; prolyl 4-hydroxylase [EC:1.14.11.2]	K01737	09105 Amino acid metabolism	00330 Arginine and proline metabolism [PATH:ko00330]
17sumB67_665_length_18723_cov_6.890508_22	17sumB67_665_length_18723_cov_6.890508	capD; UDP-glucose 4-epimerase [EC:5.1.3.2]	K01784	09101 Carbohydrate metabolism	00052 Galactose metabolism [PATH:ko00052]
NS-23-2119_466004_9	NS-23-2119_466004	queC; 7-cyano-7-deazaguanine synthase [EC:6.3.4.20]	K01784	09108 Metabolism of cofactors and vitamins	00790 Folate biosynthesis [PATH:ko00790]
NS-23-2119_466004_13	NS-23-2119_466004	queE; 7-carboxy-7-deazaguanine synthase [EC:4.3.99.3]	K01784	09108 Metabolism of cofactors and vitamins	00790 Folate biosynthesis [PATH:ko00790]
S02-3119_279942_12	S02-3119_279942	gmd, GMDS; GDPmannose 4,6-dehydratase [EC:4.2.1.47]	K00558	09101 Carbohydrate metabolism	00051 Fructose and mannose metabolism [PATH:ko00051]
S02-3119_279942_13	S02-3119_279942	TSTA3, fcl; GDP-L-fucose synthase [EC:1.1.1.271]	K09882	09101 Carbohydrate metabolism	00051 Fructose and mannose metabolism [PATH:ko00051]
S02-3119_279942_17	S02-3119_279942	galE, GALE; UDP-glucose 4-epimerase [EC:5.1.3.2]	K01710	09101 Carbohydrate metabolism	00052 Galactose metabolism [PATH:ko00052]
S02-3119_279942_26	S02-3119_279942	galE, GALE; UDP-glucose 4-epimerase [EC:5.1.3.2]	K01710	09101 Carbohydrate metabolism	00052 Galactose metabolism [PATH:ko00052]
S01-101119_458653_2	S01-101119_458653	rpiB; ribose 5-phosphate isomerase B [EC:5.3.1.6]	K01737	09101 Carbohydrate metabolism	00030 Pentose phosphate pathway [PATH:ko00030]
S02-3119_289395_5	S02-3119_289395	NAMPT; nicotinamide phosphoribosyltransferase [EC:2.4.2.12]	K02377	09108 Metabolism of cofactors and vitamins	00760 Nicotinate and nicotinamide metabolism [PATH:ko00760]
S02-3119_289395_6	S02-3119_289395	K13522, nadM; bifunctional NMN adenylyltransferase/nudix hydrolase [EC:2.7.7.1 3.6.1.-]	K01711	09108 Metabolism of cofactors and vitamins	00760 Nicotinate and nicotinamide metabolism [PATH:ko00760]
S01-101119_4416812_1	S01-101119_4416812	cobS; cobaltochelatase CobS [EC:6.6.1.2]	K01784	09108 Metabolism of cofactors and vitamins	00860 Porphyrin metabolism [PATH:ko00860]
S04-4141_69337_12	S04-4141_69337	cysH; phosphoadenosine phosphosulfate reductase [EC:1.8.4.8 1.8.4.10]	K00390	09102 Energy metabolism	00920 Sulfur metabolism [PATH:ko00920]
S01-10-1119_814109_6	S01-10-1119_814109	cysH; phosphoadenosine phosphosulfate reductase [EC:1.8.4.8 1.8.4.10]	K00390	09102 Energy metabolism	00920 Sulfur metabolism [PATH:ko00920]
NS-8-1119_1312505_7	NS-8-1119_1312505	cobS; cobaltochelatase CobS [EC:6.6.1.2]	K01784	09108 Metabolism of cofactors and vitamins	00860 Porphyrin metabolism [PATH:ko00860]
NS-8-1119_1312505_17	NS-8-1119_1312505	DNMT1, dcm; DNA (cytosine-5)-methyltransferase 1 [EC:2.1.1.37]	K03462	09105 Amino acid metabolism	00270 Cysteine and methionine metabolism [PATH:ko00270]
YS-27119_58100_20	YS-27119_58100	DNMT1, dcm; DNA (cytosine-5)-methyltransferase 1 [EC:2.1.1.37]	K03462	09105 Amino acid metabolism	00270 Cysteine and methionine metabolism [PATH:ko00270]
S03-9-2141_4805882_12	S03-9-2141_4805882	cobS; cobaltochelatase CobS [EC:6.6.1.2]	K01784	09108 Metabolism of cofactors and vitamins	00860 Porphyrin metabolism [PATH:ko00860]
S05-6-1-2021119_313029_1	S05-6-1-2021119_313029	galE, GALE; UDP-glucose 4-epimerase [EC:5.1.3.2]	K01710	09101 Carbohydrate metabolism	00052 Galactose metabolism [PATH:ko00052]
19sumH06_4957_length_6728_cov_4.178181_4	19sumH06_4957_length_6728_cov_4.178181	DNMT1, dcm; DNA (cytosine-5)-methyltransferase 1 [EC:2.1.1.37]	K03462	09105 Amino acid metabolism	00270 Cysteine and methionine metabolism [PATH:ko00270]
NS-40119_1642853_67	NS-40119_1642853	galE, GALE; UDP-glucose 4-epimerase [EC:5.1.3.2]	K01710	09101 Carbohydrate metabolism	00052 Galactose metabolism [PATH:ko00052]
17sumH01_843_length_19117_cov_5.871682_15	17sumH01_843_length_19117_cov_5.871682	cobS; cobaltochelatase CobS [EC:6.6.1.2]	K01784	09108 Metabolism of cofactors and vitamins	00860 Porphyrin metabolism [PATH:ko00860]
S03-9-1141_8055572_1	S03-9-1141_8055572	wbpP; UDP-N-acetylglucosamine 4-epimerase [EC:5.1.3.7]	K01784	09101 Carbohydrate metabolism	00520 Amino sugar and nucleotide sugar metabolism [PATH:ko00520]
NS-41119_293283_5	NS-41119_293283	DNMT1, dcm; DNA (cytosine-5)-methyltransferase 1 [EC:2.1.1.37]	K03462	09105 Amino acid metabolism	00270 Cysteine and methionine metabolism [PATH:ko00270]
S01-101119_842518_15	S01-101119_842518	gmhD, rfaD; ADP-L-glycero-D-manno-heptose 6-epimerase [EC:5.1.3.20]	K01711	09107 Glycan biosynthesis and metabolism	00540 Lipopolysaccharide biosynthesis [PATH:ko00540]
S01-101119_842518_16	S01-101119_842518	gmhC, hldE, waaE, rfaE; D-beta-D-heptose 7-phosphate kinase / D-beta-D-heptose 1-phosphate adenosyltransferase [EC:2.7.1.167 2.7.7.70]	K01784	09107 Glycan biosynthesis and metabolism	00540 Lipopolysaccharide biosynthesis [PATH:ko00540]
S01-101119_3359293_6	S01-101119_3359293	galE, GALE; UDP-glucose 4-epimerase [EC:5.1.3.2]	K01710	09101 Carbohydrate metabolism	00052 Galactose metabolism [PATH:ko00052]
S01-1119_1283384_14	S01-1119_1283384	queC; 7-cyano-7-deazaguanine synthase [EC:6.3.4.20]	K01784	09108 Metabolism of cofactors and vitamins	00790 Folate biosynthesis [PATH:ko00790]
S01-10-1119_1467503_2	S01-10-1119_1467503	nudB, ntpA; dihydroneopterin triphosphate diphosphatase [EC:3.6.1.67]	K00558	09108 Metabolism of cofactors and vitamins	00790 Folate biosynthesis [PATH:ko00790]
17sumB49_2325_length_9959_cov_3.760198_8	17sumB49_2325_length_9959_cov_3.760198	cysH; phosphoadenosine phosphosulfate reductase [EC:1.8.4.8 1.8.4.10]	K00390	09102 Energy metabolism	00920 Sulfur metabolism [PATH:ko00920]
17sumB49_2325_length_9959_cov_3.760198_10	17sumB49_2325_length_9959_cov_3.760198	DNMT1, dcm; DNA (cytosine-5)-methyltransferase 1 [EC:2.1.1.37]	K03462	09105 Amino acid metabolism	00270 Cysteine and methionine metabolism [PATH:ko00270]
S01-1119_1731808_13	S01-1119_1731808	DNMT1, dcm; DNA (cytosine-5)-methyltransferase 1 [EC:2.1.1.37]	K03462	09105 Amino acid metabolism	00270 Cysteine and methionine metabolism [PATH:ko00270]
S05-6-2-2021141_4282318_12	S05-6-2-2021141_4282318	glmS, GFPT; glutamine---fructose-6-phosphate transaminase (isomerizing) [EC:2.6.1.16]	K00558	09101 Carbohydrate metabolism	00520 Amino sugar and nucleotide sugar metabolism [PATH:ko00520]
S01-10-2141_2830742_3	S01-10-2141_2830742	DNMT1, dcm; DNA (cytosine-5)-methyltransferase 1 [EC:2.1.1.37]	K03462	09105 Amino acid metabolism	00270 Cysteine and methionine metabolism [PATH:ko00270]
NS-23-1119_2401961_41	NS-23-1119_2401961	psbA; photosystem II P680 reaction center D1 protein [EC:1.10.3.9]	K10026	09102 Energy metabolism	00195 Photosynthesis [PATH:ko00195]
NS-23-2119_2134838_30	NS-23-2119_2134838	E4.2.1.46, rfbB, rffG; dTDP-glucose 4,6-dehydratase [EC:4.2.1.46]	K15894	09107 Glycan biosynthesis and metabolism	00541 O-Antigen nucleotide sugar biosynthesis [PATH:ko00541]
19winB28_3071_length_8414_cov_184.887666_6	19winB28_3071_length_8414_cov_184.887666	gmhC, hldE, waaE, rfaE; D-beta-D-heptose 7-phosphate kinase / D-beta-D-heptose 1-phosphate adenosyltransferase [EC:2.7.1.167 2.7.7.70]	K01784	09107 Glycan biosynthesis and metabolism	00540 Lipopolysaccharide biosynthesis [PATH:ko00540]
S02-3119_1253806_9	S02-3119_1253806	galE, GALE; UDP-glucose 4-epimerase [EC:5.1.3.2]	K01710	09101 Carbohydrate metabolism	00052 Galactose metabolism [PATH:ko00052]
S02-3119_1253806_10	S02-3119_1253806	TSTA3, fcl; GDP-L-fucose synthase [EC:1.1.1.271]	K09882	09101 Carbohydrate metabolism	00051 Fructose and mannose metabolism [PATH:ko00051]
S02-3119_1253806_11	S02-3119_1253806	gmd, GMDS; GDPmannose 4,6-dehydratase [EC:4.2.1.47]	K00558	09101 Carbohydrate metabolism	00051 Fructose and mannose metabolism [PATH:ko00051]
NS-35119_1597666_3	NS-35119_1597666	acpP; acyl carrier protein	K01710	09103 Lipid metabolism	00061 Fatty acid biosynthesis [PATH:ko00061]
S05-1119_1375448_12	S05-1119_1375448	gmd, GMDS; GDPmannose 4,6-dehydratase [EC:4.2.1.47]	K00558	09101 Carbohydrate metabolism	00051 Fructose and mannose metabolism [PATH:ko00051]
S05-1119_1375448_13	S05-1119_1375448	TSTA3, fcl; GDP-L-fucose synthase [EC:1.1.1.271]	K09882	09101 Carbohydrate metabolism	00051 Fructose and mannose metabolism [PATH:ko00051]
19fallH40_996_length_18826_cov_17.418944_7	19fallH40_996_length_18826_cov_17.418944	gmhD, rfaD; ADP-L-glycero-D-manno-heptose 6-epimerase [EC:5.1.3.20]	K01711	09107 Glycan biosynthesis and metabolism	00540 Lipopolysaccharide biosynthesis [PATH:ko00540]
19fallH40_996_length_18826_cov_17.418944_9	19fallH40_996_length_18826_cov_17.418944	P4HA; prolyl 4-hydroxylase [EC:1.14.11.2]	K01737	09105 Amino acid metabolism	00330 Arginine and proline metabolism [PATH:ko00330]
S04-6141_346732_11	S04-6141_346732	E2.2.1.2, talA, talB; transaldolase [EC:2.2.1.2]	K01711	09101 Carbohydrate metabolism	00030 Pentose phosphate pathway [PATH:ko00030]
S05-6-2-2021141_4284850_10	S05-6-2-2021141_4284850	psbA; photosystem II P680 reaction center D1 protein [EC:1.10.3.9]	K10026	09102 Energy metabolism	00195 Photosynthesis [PATH:ko00195]
17sumH09_3084_length_6449_cov_5.771505_4	17sumH09_3084_length_6449_cov_5.771505	cobS; cobaltochelatase CobS [EC:6.6.1.2]	K01784	09108 Metabolism of cofactors and vitamins	00860 Porphyrin metabolism [PATH:ko00860]
NS-23-1119_444775_2	NS-23-1119_444775	E5.1.3.6; UDP-glucuronate 4-epimerase [EC:5.1.3.6]	K01711	09101 Carbohydrate metabolism	00053 Ascorbate and aldarate metabolism [PATH:ko00053]
S01-101119_169795|provirus_3323_51134_33	S01-101119_169795|provirus_3323_51134	TSTA3, fcl; GDP-L-fucose synthase [EC:1.1.1.271]	K09882	09101 Carbohydrate metabolism	00051 Fructose and mannose metabolism [PATH:ko00051]
BH-0-2119_2322532_15	BH-0-2119_2322532	P4HA; prolyl 4-hydroxylase [EC:1.14.11.2]	K01737	09105 Amino acid metabolism	00330 Arginine and proline metabolism [PATH:ko00330]
BH-0-2119_2322532_16	BH-0-2119_2322532	galE, GALE; UDP-glucose 4-epimerase [EC:5.1.3.2]	K01710	09101 Carbohydrate metabolism	00052 Galactose metabolism [PATH:ko00052]
BH-0-2119_2322532_17	BH-0-2119_2322532	galE, GALE; UDP-glucose 4-epimerase [EC:5.1.3.2]	K01710	09101 Carbohydrate metabolism	00052 Galactose metabolism [PATH:ko00052]
S03-9-1141_6367612_2	S03-9-1141_6367612	mec; [CysO sulfur-carrier protein]-S-L-cysteine hydrolase [EC:3.13.1.6]	K01711	09123 Folding, sorting and degradation	04122 Sulfur relay system [PATH:ko04122]
NS-23-2119_1392797_16	NS-23-2119_1392797	cobS; cobaltochelatase CobS [EC:6.6.1.2]	K01784	09108 Metabolism of cofactors and vitamins	00860 Porphyrin metabolism [PATH:ko00860]
NS-23-2119_1392797_17	NS-23-2119_1392797	cobT; cobaltochelatase CobT [EC:6.6.1.2]	K01784	09108 Metabolism of cofactors and vitamins	00860 Porphyrin metabolism [PATH:ko00860]
S04-4141_1730531_2	S04-4141_1730531	queD, ptpS, PTS; 6-pyruvoyltetrahydropterin/6-carboxytetrahydropterin synthase [EC:4.2.3.12 4.1.2.50]	K00558	09108 Metabolism of cofactors and vitamins	00790 Folate biosynthesis [PATH:ko00790]
CJK3-3119_534669_3	CJK3-3119_534669	cpeT; CpeT protein	K21140	09102 Energy metabolism	00196 Photosynthesis - antenna proteins [PATH:ko00196]
CJK3-3119_1726353_12	CJK3-3119_1726353	mec; [CysO sulfur-carrier protein]-S-L-cysteine hydrolase [EC:3.13.1.6]	K01711	09123 Folding, sorting and degradation	04122 Sulfur relay system [PATH:ko04122]
S03-9-1141_591999_24	S03-9-1141_591999	DNMT1, dcm; DNA (cytosine-5)-methyltransferase 1 [EC:2.1.1.37]	K03462	09105 Amino acid metabolism	00270 Cysteine and methionine metabolism [PATH:ko00270]
NS-39-2119_1119826_9	NS-39-2119_1119826	DNMT3A; DNA (cytosine-5)-methyltransferase 3A [EC:2.1.1.37]	K02377	09105 Amino acid metabolism	00270 Cysteine and methionine metabolism [PATH:ko00270]
S02-9-2141_617887_3	S02-9-2141_617887	E4.2.1.46, rfbB, rffG; dTDP-glucose 4,6-dehydratase [EC:4.2.1.46]	K15894	09107 Glycan biosynthesis and metabolism	00541 O-Antigen nucleotide sugar biosynthesis [PATH:ko00541]
S02-9-2141_617887_4	S02-9-2141_617887	gmhC, hldE, waaE, rfaE; D-beta-D-heptose 7-phosphate kinase / D-beta-D-heptose 1-phosphate adenosyltransferase [EC:2.7.1.167 2.7.7.70]	K01784	09107 Glycan biosynthesis and metabolism	00540 Lipopolysaccharide biosynthesis [PATH:ko00540]
S02-9-2141_617887_9	S02-9-2141_617887	wbpP; UDP-N-acetylglucosamine 4-epimerase [EC:5.1.3.7]	K01784	09101 Carbohydrate metabolism	00520 Amino sugar and nucleotide sugar metabolism [PATH:ko00520]
NS-40119_2502612_3	NS-40119_2502612	DNMT3A; DNA (cytosine-5)-methyltransferase 3A [EC:2.1.1.37]	K02377	09105 Amino acid metabolism	00270 Cysteine and methionine metabolism [PATH:ko00270]
NS-40119_1941874_5	NS-40119_1941874	gmd, GMDS; GDPmannose 4,6-dehydratase [EC:4.2.1.47]	K00558	09101 Carbohydrate metabolism	00051 Fructose and mannose metabolism [PATH:ko00051]
S02-9-2141_2714679_21	S02-9-2141_2714679	DNMT1, dcm; DNA (cytosine-5)-methyltransferase 1 [EC:2.1.1.37]	K03462	09105 Amino acid metabolism	00270 Cysteine and methionine metabolism [PATH:ko00270]
S02-9-2141_95458_17	S02-9-2141_95458	DNMT1, dcm; DNA (cytosine-5)-methyltransferase 1 [EC:2.1.1.37]	K03462	09105 Amino acid metabolism	00270 Cysteine and methionine metabolism [PATH:ko00270]
17sumH34_6813_length_5522_cov_23.375892_4	17sumH34_6813_length_5522_cov_23.375892	P4HA; prolyl 4-hydroxylase [EC:1.14.11.2]	K01737	09105 Amino acid metabolism	00330 Arginine and proline metabolism [PATH:ko00330]
S01-5141_4648098_24	S01-5141_4648098	cobS; cobaltochelatase CobS [EC:6.6.1.2]	K01784	09108 Metabolism of cofactors and vitamins	00860 Porphyrin metabolism [PATH:ko00860]
BH-0-2119_950533_4	BH-0-2119_950533	DNMT1, dcm; DNA (cytosine-5)-methyltransferase 1 [EC:2.1.1.37]	K03462	09105 Amino acid metabolism	00270 Cysteine and methionine metabolism [PATH:ko00270]
NS-41119_1613097_26	NS-41119_1613097	galE, GALE; UDP-glucose 4-epimerase [EC:5.1.3.2]	K01710	09101 Carbohydrate metabolism	00052 Galactose metabolism [PATH:ko00052]
19sumB26_6_length_116361_cov_21.465118_46	19sumB26_6_length_116361_cov_21.465118	galE, GALE; UDP-glucose 4-epimerase [EC:5.1.3.2]	K01710	09101 Carbohydrate metabolism	00052 Galactose metabolism [PATH:ko00052]
19winB67_858_length_18114_cov_8.003378_31	19winB67_858_length_18114_cov_8.003378	queC; 7-cyano-7-deazaguanine synthase [EC:6.3.4.20]	K01784	09108 Metabolism of cofactors and vitamins	00790 Folate biosynthesis [PATH:ko00790]
S05-6-2-2021141_3208599_3	S05-6-2-2021141_3208599	cofF; gamma-F420-2:alpha-L-glutamate ligase [EC:6.3.2.32]	K03274	09102 Energy metabolism	00680 Methane metabolism [PATH:ko00680]
BH-0-2119_1604828_9	BH-0-2119_1604828	E4.2.1.46, rfbB, rffG; dTDP-glucose 4,6-dehydratase [EC:4.2.1.46]	K15894	09107 Glycan biosynthesis and metabolism	00541 O-Antigen nucleotide sugar biosynthesis [PATH:ko00541]
S01-101119_713063_7	S01-101119_713063	DNMT1, dcm; DNA (cytosine-5)-methyltransferase 1 [EC:2.1.1.37]	K03462	09105 Amino acid metabolism	00270 Cysteine and methionine metabolism [PATH:ko00270]
S05-6-1-2021119_1050080_29	S05-6-1-2021119_1050080	cobS; cobaltochelatase CobS [EC:6.6.1.2]	K01784	09108 Metabolism of cofactors and vitamins	00860 Porphyrin metabolism [PATH:ko00860]
19fallN18_1427_length_14177_cov_169.536185_14	19fallN18_1427_length_14177_cov_169.536185	mec; [CysO sulfur-carrier protein]-S-L-cysteine hydrolase [EC:3.13.1.6]	K01711	09123 Folding, sorting and degradation	04122 Sulfur relay system [PATH:ko04122]
NS-31119_1477721_3	NS-31119_1477721	queD, ptpS, PTS; 6-pyruvoyltetrahydropterin/6-carboxytetrahydropterin synthase [EC:4.2.3.12 4.1.2.50]	K00558	09108 Metabolism of cofactors and vitamins	00790 Folate biosynthesis [PATH:ko00790]
NS-31119_1477721_5	NS-31119_1477721	queE; 7-carboxy-7-deazaguanine synthase [EC:4.3.99.3]	K01784	09108 Metabolism of cofactors and vitamins	00790 Folate biosynthesis [PATH:ko00790]
NS-31119_1477721_9	NS-31119_1477721	GCH1, folE; GTP cyclohydrolase IA [EC:3.5.4.16]	K00390	09108 Metabolism of cofactors and vitamins	00790 Folate biosynthesis [PATH:ko00790]
17sumH37_3541_length_7246_cov_7.021138_16	17sumH37_3541_length_7246_cov_7.021138	cobS; cobaltochelatase CobS [EC:6.6.1.2]	K01784	09108 Metabolism of cofactors and vitamins	00860 Porphyrin metabolism [PATH:ko00860]
S02-1-1141_897914_53	S02-1-1141_897914	E4.2.1.46, rfbB, rffG; dTDP-glucose 4,6-dehydratase [EC:4.2.1.46]	K15894	09107 Glycan biosynthesis and metabolism	00541 O-Antigen nucleotide sugar biosynthesis [PATH:ko00541]
S01-10-1119_2025950_27	S01-10-1119_2025950	glmS, GFPT; glutamine---fructose-6-phosphate transaminase (isomerizing) [EC:2.6.1.16]	K00558	09101 Carbohydrate metabolism	00520 Amino sugar and nucleotide sugar metabolism [PATH:ko00520]
NS-8-1119_1354414_16	NS-8-1119_1354414	DNMT1, dcm; DNA (cytosine-5)-methyltransferase 1 [EC:2.1.1.37]	K03462	09105 Amino acid metabolism	00270 Cysteine and methionine metabolism [PATH:ko00270]
NS-23-2119_930206_12	NS-23-2119_930206	cysH; phosphoadenosine phosphosulfate reductase [EC:1.8.4.8 1.8.4.10]	K00390	09102 Energy metabolism	00920 Sulfur metabolism [PATH:ko00920]
NS-8-1119_1840697_2	NS-8-1119_1840697	DNMT1, dcm; DNA (cytosine-5)-methyltransferase 1 [EC:2.1.1.37]	K03462	09105 Amino acid metabolism	00270 Cysteine and methionine metabolism [PATH:ko00270]
S05-6-2-2021141_2373212_3	S05-6-2-2021141_2373212	mec; [CysO sulfur-carrier protein]-S-L-cysteine hydrolase [EC:3.13.1.6]	K01711	09123 Folding, sorting and degradation	04122 Sulfur relay system [PATH:ko04122]
S04-4141_339532_5	S04-4141_339532	galE, GALE; UDP-glucose 4-epimerase [EC:5.1.3.2]	K01710	09101 Carbohydrate metabolism	00052 Galactose metabolism [PATH:ko00052]
19fallH40_67_length_64735_cov_53.907096_41	19fallH40_67_length_64735_cov_53.907096	gmd, GMDS; GDPmannose 4,6-dehydratase [EC:4.2.1.47]	K00558	09101 Carbohydrate metabolism	00051 Fructose and mannose metabolism [PATH:ko00051]
19fallH40_67_length_64735_cov_53.907096_43	19fallH40_67_length_64735_cov_53.907096	galE, GALE; UDP-glucose 4-epimerase [EC:5.1.3.2]	K01710	09101 Carbohydrate metabolism	00052 Galactose metabolism [PATH:ko00052]
S01-101119_4638069_5	S01-101119_4638069	E4.2.1.46, rfbB, rffG; dTDP-glucose 4,6-dehydratase [EC:4.2.1.46]	K15894	09107 Glycan biosynthesis and metabolism	00541 O-Antigen nucleotide sugar biosynthesis [PATH:ko00541]
S01-101119_4638069_9	S01-101119_4638069	E4.2.1.46, rfbB, rffG; dTDP-glucose 4,6-dehydratase [EC:4.2.1.46]	K15894	09107 Glycan biosynthesis and metabolism	00541 O-Antigen nucleotide sugar biosynthesis [PATH:ko00541]
17sumH37_700_length_21810_cov_10.890508_33	17sumH37_700_length_21810_cov_10.890508	cobS; cobaltochelatase CobS [EC:6.6.1.2]	K01784	09108 Metabolism of cofactors and vitamins	00860 Porphyrin metabolism [PATH:ko00860]
S01-1119_1341464_1	S01-1119_1341464	queE; 7-carboxy-7-deazaguanine synthase [EC:4.3.99.3]	K01784	09108 Metabolism of cofactors and vitamins	00790 Folate biosynthesis [PATH:ko00790]
S01-1119_1341464_2	S01-1119_1341464	queD, ptpS, PTS; 6-pyruvoyltetrahydropterin/6-carboxytetrahydropterin synthase [EC:4.2.3.12 4.1.2.50]	K00558	09108 Metabolism of cofactors and vitamins	00790 Folate biosynthesis [PATH:ko00790]
S03-9-1141_3277007_32	S03-9-1141_3277007	psbA; photosystem II P680 reaction center D1 protein [EC:1.10.3.9]	K10026	09102 Energy metabolism	00195 Photosynthesis [PATH:ko00195]
CJK3-3119_684591_16	CJK3-3119_684591	ahbD; heme synthase	K00390	09108 Metabolism of cofactors and vitamins	00860 Porphyrin metabolism [PATH:ko00860]
CJK3-3119_684591_20	CJK3-3119_684591	galE, GALE; UDP-glucose 4-epimerase [EC:5.1.3.2]	K01710	09101 Carbohydrate metabolism	00052 Galactose metabolism [PATH:ko00052]
19sumN23_3781_length_7838_cov_49.268791_4	19sumN23_3781_length_7838_cov_49.268791	cysH; phosphoadenosine phosphosulfate reductase [EC:1.8.4.8 1.8.4.10]	K00390	09102 Energy metabolism	00920 Sulfur metabolism [PATH:ko00920]
19sumH41_154_length_46066_cov_10.106344_27	19sumH41_154_length_46066_cov_10.106344	cobS; cobaltochelatase CobS [EC:6.6.1.2]	K01784	09108 Metabolism of cofactors and vitamins	00860 Porphyrin metabolism [PATH:ko00860]
NS-40119_282404_4	NS-40119_282404	gmhD, rfaD; ADP-L-glycero-D-manno-heptose 6-epimerase [EC:5.1.3.20]	K01711	09107 Glycan biosynthesis and metabolism	00540 Lipopolysaccharide biosynthesis [PATH:ko00540]
19fallH40_2003_length_12293_cov_31.156316_13	19fallH40_2003_length_12293_cov_31.156316	UXE, uxe; UDP-arabinose 4-epimerase [EC:5.1.3.5]	K06920	09101 Carbohydrate metabolism	00520 Amino sugar and nucleotide sugar metabolism [PATH:ko00520]
19fallH40_2003_length_12293_cov_31.156316_14	19fallH40_2003_length_12293_cov_31.156316	GCH1, folE; GTP cyclohydrolase IA [EC:3.5.4.16]	K00390	09108 Metabolism of cofactors and vitamins	00790 Folate biosynthesis [PATH:ko00790]
S03-92119_426928_30	S03-92119_426928	DNMT1, dcm; DNA (cytosine-5)-methyltransferase 1 [EC:2.1.1.37]	K03462	09105 Amino acid metabolism	00270 Cysteine and methionine metabolism [PATH:ko00270]
NS-23-2119_1356961_12	NS-23-2119_1356961	cysH; phosphoadenosine phosphosulfate reductase [EC:1.8.4.8 1.8.4.10]	K00390	09102 Energy metabolism	00920 Sulfur metabolism [PATH:ko00920]
NS-23-2119_1356961_21	NS-23-2119_1356961	DNMT3A; DNA (cytosine-5)-methyltransferase 3A [EC:2.1.1.37]	K02377	09105 Amino acid metabolism	00270 Cysteine and methionine metabolism [PATH:ko00270]
BH-0-2119_1445231_7	BH-0-2119_1445231	NAMPT; nicotinamide phosphoribosyltransferase [EC:2.4.2.12]	K02377	09108 Metabolism of cofactors and vitamins	00760 Nicotinate and nicotinamide metabolism [PATH:ko00760]
S01-10-2141_772346_2	S01-10-2141_772346	GNPNAT1, GNA1; glucosamine-phosphate N-acetyltransferase [EC:2.3.1.4]	K00558	09101 Carbohydrate metabolism	00520 Amino sugar and nucleotide sugar metabolism [PATH:ko00520]
S01-1119_748325_19	S01-1119_748325	cysH; phosphoadenosine phosphosulfate reductase [EC:1.8.4.8 1.8.4.10]	K00390	09102 Energy metabolism	00920 Sulfur metabolism [PATH:ko00920]
NS-23-2119_1635646_2	NS-23-2119_1635646	DNMT3A; DNA (cytosine-5)-methyltransferase 3A [EC:2.1.1.37]	K02377	09105 Amino acid metabolism	00270 Cysteine and methionine metabolism [PATH:ko00270]
18sumH01_232_length_39942_cov_7.597037_44	18sumH01_232_length_39942_cov_7.597037	E5.1.3.6; UDP-glucuronate 4-epimerase [EC:5.1.3.6]	K01711	09101 Carbohydrate metabolism	00053 Ascorbate and aldarate metabolism [PATH:ko00053]
18sumH01_232_length_39942_cov_7.597037_46	18sumH01_232_length_39942_cov_7.597037	DNMT1, dcm; DNA (cytosine-5)-methyltransferase 1 [EC:2.1.1.37]	K03462	09105 Amino acid metabolism	00270 Cysteine and methionine metabolism [PATH:ko00270]
19fallH05_617_length_27538_cov_137.622276_20	19fallH05_617_length_27538_cov_137.622276	cobS; cobaltochelatase CobS [EC:6.6.1.2]	K01784	09108 Metabolism of cofactors and vitamins	00860 Porphyrin metabolism [PATH:ko00860]
19fallH05_617_length_27538_cov_137.622276_29	19fallH05_617_length_27538_cov_137.622276	DNMT1, dcm; DNA (cytosine-5)-methyltransferase 1 [EC:2.1.1.37]	K03462	09105 Amino acid metabolism	00270 Cysteine and methionine metabolism [PATH:ko00270]
19sprB26_2003_length_15044_cov_11.338048_11	19sprB26_2003_length_15044_cov_11.338048	gmd, GMDS; GDPmannose 4,6-dehydratase [EC:4.2.1.47]	K00558	09101 Carbohydrate metabolism	00051 Fructose and mannose metabolism [PATH:ko00051]
19sprB26_2003_length_15044_cov_11.338048_16	19sprB26_2003_length_15044_cov_11.338048	rfbD, rmlD; dTDP-4-dehydrorhamnose reductase [EC:1.1.1.133]	K01495	09107 Glycan biosynthesis and metabolism	00541 O-Antigen nucleotide sugar biosynthesis [PATH:ko00541]
19fallH40_11_length_122710_cov_24.360311_38	19fallH40_11_length_122710_cov_24.360311	queC; 7-cyano-7-deazaguanine synthase [EC:6.3.4.20]	K01784	09108 Metabolism of cofactors and vitamins	00790 Folate biosynthesis [PATH:ko00790]
19fallH40_11_length_122710_cov_24.360311_44	19fallH40_11_length_122710_cov_24.360311	GCH1, folE; GTP cyclohydrolase IA [EC:3.5.4.16]	K00390	09108 Metabolism of cofactors and vitamins	00790 Folate biosynthesis [PATH:ko00790]
19fallH40_11_length_122710_cov_24.360311_45	19fallH40_11_length_122710_cov_24.360311	queD, ptpS, PTS; 6-pyruvoyltetrahydropterin/6-carboxytetrahydropterin synthase [EC:4.2.3.12 4.1.2.50]	K00558	09108 Metabolism of cofactors and vitamins	00790 Folate biosynthesis [PATH:ko00790]
19fallH40_11_length_122710_cov_24.360311_47	19fallH40_11_length_122710_cov_24.360311	queE; 7-carboxy-7-deazaguanine synthase [EC:4.3.99.3]	K01784	09108 Metabolism of cofactors and vitamins	00790 Folate biosynthesis [PATH:ko00790]
18sumH37_564_length_29233_cov_101.470937_25	18sumH37_564_length_29233_cov_101.470937	queD, ptpS, PTS; 6-pyruvoyltetrahydropterin/6-carboxytetrahydropterin synthase [EC:4.2.3.12 4.1.2.50]	K00558	09108 Metabolism of cofactors and vitamins	00790 Folate biosynthesis [PATH:ko00790]
18sumH37_564_length_29233_cov_101.470937_26	18sumH37_564_length_29233_cov_101.470937	queE; 7-carboxy-7-deazaguanine synthase [EC:4.3.99.3]	K01784	09108 Metabolism of cofactors and vitamins	00790 Folate biosynthesis [PATH:ko00790]
18sumH37_564_length_29233_cov_101.470937_27	18sumH37_564_length_29233_cov_101.470937	GCH1, folE; GTP cyclohydrolase IA [EC:3.5.4.16]	K00390	09108 Metabolism of cofactors and vitamins	00790 Folate biosynthesis [PATH:ko00790]
NS-23-1119_1806805_26	NS-23-1119_1806805	DNMT1, dcm; DNA (cytosine-5)-methyltransferase 1 [EC:2.1.1.37]	K03462	09105 Amino acid metabolism	00270 Cysteine and methionine metabolism [PATH:ko00270]
S01-101119_3868501_21	S01-101119_3868501	gmd, GMDS; GDPmannose 4,6-dehydratase [EC:4.2.1.47]	K00558	09101 Carbohydrate metabolism	00051 Fructose and mannose metabolism [PATH:ko00051]
S01-101119_3868501_22	S01-101119_3868501	TSTA3, fcl; GDP-L-fucose synthase [EC:1.1.1.271]	K09882	09101 Carbohydrate metabolism	00051 Fructose and mannose metabolism [PATH:ko00051]
S01-101119_3868501_32	S01-101119_3868501	galE, GALE; UDP-glucose 4-epimerase [EC:5.1.3.2]	K01710	09101 Carbohydrate metabolism	00052 Galactose metabolism [PATH:ko00052]
S04-4141_953291_11	S04-4141_953291	cysH; phosphoadenosine phosphosulfate reductase [EC:1.8.4.8 1.8.4.10]	K00390	09102 Energy metabolism	00920 Sulfur metabolism [PATH:ko00920]
S02-3119_992746_14	S02-3119_992746	cysH; phosphoadenosine phosphosulfate reductase [EC:1.8.4.8 1.8.4.10]	K00390	09102 Energy metabolism	00920 Sulfur metabolism [PATH:ko00920]
S01-102141_1784376_35	S01-102141_1784376	DNMT1, dcm; DNA (cytosine-5)-methyltransferase 1 [EC:2.1.1.37]	K03462	09105 Amino acid metabolism	00270 Cysteine and methionine metabolism [PATH:ko00270]
NS-39-2119_2155405_1 767-5879/5879_2	NS-39-2119_2155405_1	cobS; cobaltochelatase CobS [EC:6.6.1.2]	K01784	09108 Metabolism of cofactors and vitamins	00860 Porphyrin metabolism [PATH:ko00860]
S02-9-1119_1735292_26	S02-9-1119_1735292	queC; 7-cyano-7-deazaguanine synthase [EC:6.3.4.20]	K01784	09108 Metabolism of cofactors and vitamins	00790 Folate biosynthesis [PATH:ko00790]
S02-9-1119_1735292_33	S02-9-1119_1735292	GCH1, folE; GTP cyclohydrolase IA [EC:3.5.4.16]	K00390	09108 Metabolism of cofactors and vitamins	00790 Folate biosynthesis [PATH:ko00790]
S02-9-1119_1735292_36	S02-9-1119_1735292	queE; 7-carboxy-7-deazaguanine synthase [EC:4.3.99.3]	K01784	09108 Metabolism of cofactors and vitamins	00790 Folate biosynthesis [PATH:ko00790]
S02-9-1119_1735292_37	S02-9-1119_1735292	queD, ptpS, PTS; 6-pyruvoyltetrahydropterin/6-carboxytetrahydropterin synthase [EC:4.2.3.12 4.1.2.50]	K00558	09108 Metabolism of cofactors and vitamins	00790 Folate biosynthesis [PATH:ko00790]
S01-10-2141_1027084_3	S01-10-2141_1027084	gmd, GMDS; GDPmannose 4,6-dehydratase [EC:4.2.1.47]	K00558	09101 Carbohydrate metabolism	00051 Fructose and mannose metabolism [PATH:ko00051]
S01-10-2141_1027084_5	S01-10-2141_1027084	TSTA3, fcl; GDP-L-fucose synthase [EC:1.1.1.271]	K09882	09101 Carbohydrate metabolism	00051 Fructose and mannose metabolism [PATH:ko00051]
NS-40119_1918141_41	NS-40119_1918141	cobS; cobaltochelatase CobS [EC:6.6.1.2]	K01784	09108 Metabolism of cofactors and vitamins	00860 Porphyrin metabolism [PATH:ko00860]
S05-1119_1945625_12	S05-1119_1945625	GCH1, folE; GTP cyclohydrolase IA [EC:3.5.4.16]	K00390	09108 Metabolism of cofactors and vitamins	00790 Folate biosynthesis [PATH:ko00790]
S02-3119_412434_7	S02-3119_412434	cobS; cobaltochelatase CobS [EC:6.6.1.2]	K01784	09108 Metabolism of cofactors and vitamins	00860 Porphyrin metabolism [PATH:ko00860]
BH-0-2119_115047_1	BH-0-2119_115047	DNMT3A; DNA (cytosine-5)-methyltransferase 3A [EC:2.1.1.37]	K02377	09105 Amino acid metabolism	00270 Cysteine and methionine metabolism [PATH:ko00270]
S04-6141_1306821_11	S04-6141_1306821	queD, ptpS, PTS; 6-pyruvoyltetrahydropterin/6-carboxytetrahydropterin synthase [EC:4.2.3.12 4.1.2.50]	K00558	09108 Metabolism of cofactors and vitamins	00790 Folate biosynthesis [PATH:ko00790]
YS-27119_2232516_12	YS-27119_2232516	DNMT3A; DNA (cytosine-5)-methyltransferase 3A [EC:2.1.1.37]	K02377	09105 Amino acid metabolism	00270 Cysteine and methionine metabolism [PATH:ko00270]
S01-5141_4286821_10	S01-5141_4286821	cobS; cobaltochelatase CobS [EC:6.6.1.2]	K01784	09108 Metabolism of cofactors and vitamins	00860 Porphyrin metabolism [PATH:ko00860]
S05-6-2-2021141_3065346_2	S05-6-2-2021141_3065346	K23144; UDP-N-acetylglucosamine diphosphorylase / glucose-1-phosphate thymidylyltransferase / UDP-N-acetylgalactosamine diphosphorylase / glucosamine-1-phosphate N-acetyltransferase / galactosamine-1-phosphate N-acetyltransferase [EC:2.7.7.23 2.7.7.24 2.7.7.83 2.3.1.157 2.3.1.276]	#VALUE!	09101 Carbohydrate metabolism	00520 Amino sugar and nucleotide sugar metabolism [PATH:ko00520]
NS-31119_1553247_6	NS-31119_1553247	DNMT1, dcm; DNA (cytosine-5)-methyltransferase 1 [EC:2.1.1.37]	K03462	09105 Amino acid metabolism	00270 Cysteine and methionine metabolism [PATH:ko00270]
19fallH09_6112_length_5546_cov_29.991258_8	19fallH09_6112_length_5546_cov_29.991258	purA, ADSS; adenylosuccinate synthase [EC:6.3.4.4]	K01711	09104 Nucleotide metabolism	00230 Purine metabolism [PATH:ko00230]
S01-10-1119_2629553_29	S01-10-1119_2629553	TSTA3, fcl; GDP-L-fucose synthase [EC:1.1.1.271]	K09882	09101 Carbohydrate metabolism	00051 Fructose and mannose metabolism [PATH:ko00051]
S01-10-1119_2629553_31	S01-10-1119_2629553	galE, GALE; UDP-glucose 4-epimerase [EC:5.1.3.2]	K01710	09101 Carbohydrate metabolism	00052 Galactose metabolism [PATH:ko00052]
S01-10-1119_2629553_60	S01-10-1119_2629553	GCH1, folE; GTP cyclohydrolase IA [EC:3.5.4.16]	K00390	09108 Metabolism of cofactors and vitamins	00790 Folate biosynthesis [PATH:ko00790]
S02-3119_396117_3	S02-3119_396117	mec; [CysO sulfur-carrier protein]-S-L-cysteine hydrolase [EC:3.13.1.6]	K01711	09123 Folding, sorting and degradation	04122 Sulfur relay system [PATH:ko04122]
NS-40119_2641360_25	NS-40119_2641360	glmS, GFPT; glutamine---fructose-6-phosphate transaminase (isomerizing) [EC:2.6.1.16]	K00558	09101 Carbohydrate metabolism	00520 Amino sugar and nucleotide sugar metabolism [PATH:ko00520]
18sumB67_4668_length_6835_cov_3.547345_1	18sumB67_4668_length_6835_cov_3.547345	galE, GALE; UDP-glucose 4-epimerase [EC:5.1.3.2]	K01710	09101 Carbohydrate metabolism	00052 Galactose metabolism [PATH:ko00052]
NS-41119_283205_5	NS-41119_283205	purA, ADSS; adenylosuccinate synthase [EC:6.3.4.4]	K01711	09104 Nucleotide metabolism	00230 Purine metabolism [PATH:ko00230]
S05-6-2-2021141_2780593_37	S05-6-2-2021141_2780593	DNMT1, dcm; DNA (cytosine-5)-methyltransferase 1 [EC:2.1.1.37]	K03462	09105 Amino acid metabolism	00270 Cysteine and methionine metabolism [PATH:ko00270]
17sumB67_392_length_25446_cov_331.914615_28	17sumB67_392_length_25446_cov_331.914615	purA, ADSS; adenylosuccinate synthase [EC:6.3.4.4]	K01711	09104 Nucleotide metabolism	00230 Purine metabolism [PATH:ko00230]
19fallH09_1632_length_13143_cov_39.445217_11	19fallH09_1632_length_13143_cov_39.445217	mec; [CysO sulfur-carrier protein]-S-L-cysteine hydrolase [EC:3.13.1.6]	K01711	09123 Folding, sorting and degradation	04122 Sulfur relay system [PATH:ko04122]
18sumH01_1824_length_13964_cov_6.937882_7	18sumH01_1824_length_13964_cov_6.937882	galE, GALE; UDP-glucose 4-epimerase [EC:5.1.3.2]	K01710	09101 Carbohydrate metabolism	00052 Galactose metabolism [PATH:ko00052]
CJK3-3119_1639998_1	CJK3-3119_1639998	psbA; photosystem II P680 reaction center D1 protein [EC:1.10.3.9]	K10026	09102 Energy metabolism	00195 Photosynthesis [PATH:ko00195]
S01-101119_4175212_2	S01-101119_4175212	cobS; cobaltochelatase CobS [EC:6.6.1.2]	K01784	09108 Metabolism of cofactors and vitamins	00860 Porphyrin metabolism [PATH:ko00860]
S03-92119_3747912_5	S03-92119_3747912	DNMT1, dcm; DNA (cytosine-5)-methyltransferase 1 [EC:2.1.1.37]	K03462	09105 Amino acid metabolism	00270 Cysteine and methionine metabolism [PATH:ko00270]
NS-39-2119_1063620_9	NS-39-2119_1063620	DNMT1, dcm; DNA (cytosine-5)-methyltransferase 1 [EC:2.1.1.37]	K03462	09105 Amino acid metabolism	00270 Cysteine and methionine metabolism [PATH:ko00270]
NS-23-2119_56990_13	NS-23-2119_56990	purA, ADSS; adenylosuccinate synthase [EC:6.3.4.4]	K01711	09104 Nucleotide metabolism	00230 Purine metabolism [PATH:ko00230]
19fallH40_156_length_46224_cov_9.406247_39	19fallH40_156_length_46224_cov_9.406247	DNMT3A; DNA (cytosine-5)-methyltransferase 3A [EC:2.1.1.37]	K02377	09105 Amino acid metabolism	00270 Cysteine and methionine metabolism [PATH:ko00270]
S01-1119_1058102_18	S01-1119_1058102	cobS; cobaltochelatase CobS [EC:6.6.1.2]	K01784	09108 Metabolism of cofactors and vitamins	00860 Porphyrin metabolism [PATH:ko00860]
S01-1119_1058102_25	S01-1119_1058102	galE, GALE; UDP-glucose 4-epimerase [EC:5.1.3.2]	K01710	09101 Carbohydrate metabolism	00052 Galactose metabolism [PATH:ko00052]
S01-1119_1058102_173	S01-1119_1058102	P4HA; prolyl 4-hydroxylase [EC:1.14.11.2]	K01737	09105 Amino acid metabolism	00330 Arginine and proline metabolism [PATH:ko00330]
S03-9-1141_2509687_8	S03-9-1141_2509687	NAMPT; nicotinamide phosphoribosyltransferase [EC:2.4.2.12]	K02377	09108 Metabolism of cofactors and vitamins	00760 Nicotinate and nicotinamide metabolism [PATH:ko00760]
NS-23-2119_2157502_30	NS-23-2119_2157502	E4.2.1.46, rfbB, rffG; dTDP-glucose 4,6-dehydratase [EC:4.2.1.46]	K15894	09107 Glycan biosynthesis and metabolism	00541 O-Antigen nucleotide sugar biosynthesis [PATH:ko00541]
NS-23-2119_2157502_31	NS-23-2119_2157502	E4.2.1.46, rfbB, rffG; dTDP-glucose 4,6-dehydratase [EC:4.2.1.46]	K15894	09107 Glycan biosynthesis and metabolism	00541 O-Antigen nucleotide sugar biosynthesis [PATH:ko00541]
NS-23-2119_2157502_37	NS-23-2119_2157502	glgM; alpha-maltose-1-phosphate synthase [EC:2.4.1.342]	K00067	09101 Carbohydrate metabolism	00500 Starch and sucrose metabolism [PATH:ko00500]
YS-27119_176405_4	YS-27119_176405	GCH1, folE; GTP cyclohydrolase IA [EC:3.5.4.16]	K00390	09108 Metabolism of cofactors and vitamins	00790 Folate biosynthesis [PATH:ko00790]
YS-27119_176405_5	YS-27119_176405	queE; 7-carboxy-7-deazaguanine synthase [EC:4.3.99.3]	K01784	09108 Metabolism of cofactors and vitamins	00790 Folate biosynthesis [PATH:ko00790]
YS-27119_176405_6	YS-27119_176405	queD, ptpS, PTS; 6-pyruvoyltetrahydropterin/6-carboxytetrahydropterin synthase [EC:4.2.3.12 4.1.2.50]	K00558	09108 Metabolism of cofactors and vitamins	00790 Folate biosynthesis [PATH:ko00790]
YS-27119_176405_7	YS-27119_176405	queC; 7-cyano-7-deazaguanine synthase [EC:6.3.4.20]	K01784	09108 Metabolism of cofactors and vitamins	00790 Folate biosynthesis [PATH:ko00790]
CJK3-3119_825267_15	CJK3-3119_825267	DNMT1, dcm; DNA (cytosine-5)-methyltransferase 1 [EC:2.1.1.37]	K03462	09105 Amino acid metabolism	00270 Cysteine and methionine metabolism [PATH:ko00270]
S03-9-1141_2671756_4	S03-9-1141_2671756	mec; [CysO sulfur-carrier protein]-S-L-cysteine hydrolase [EC:3.13.1.6]	K01711	09123 Folding, sorting and degradation	04122 Sulfur relay system [PATH:ko04122]
S01-10-2141_1091014_10	S01-10-2141_1091014	E4.2.1.46, rfbB, rffG; dTDP-glucose 4,6-dehydratase [EC:4.2.1.46]	K15894	09107 Glycan biosynthesis and metabolism	00541 O-Antigen nucleotide sugar biosynthesis [PATH:ko00541]
NS-39-2119_2677492_71	NS-39-2119_2677492	purM; phosphoribosylformylglycinamidine cyclo-ligase [EC:6.3.3.1]	K00558	09104 Nucleotide metabolism	00230 Purine metabolism [PATH:ko00230]
NS-39-2119_2440294_33	NS-39-2119_2440294	DNMT1, dcm; DNA (cytosine-5)-methyltransferase 1 [EC:2.1.1.37]	K03462	09105 Amino acid metabolism	00270 Cysteine and methionine metabolism [PATH:ko00270]
18sumH34_2250_length_7936_cov_10.349702_3	18sumH34_2250_length_7936_cov_10.349702	DHFR, folA; dihydrofolate reductase [EC:1.5.1.3]	K00390	09108 Metabolism of cofactors and vitamins	00790 Folate biosynthesis [PATH:ko00790]
19winB28_215_length_36321_cov_101.797882_25	19winB28_215_length_36321_cov_101.797882	DNMT1, dcm; DNA (cytosine-5)-methyltransferase 1 [EC:2.1.1.37]	K03462	09105 Amino acid metabolism	00270 Cysteine and methionine metabolism [PATH:ko00270]
S02-9-2141_3695072_52	S02-9-2141_3695072	E2.2.1.2, talA, talB; transaldolase [EC:2.2.1.2]	K01711	09101 Carbohydrate metabolism	00030 Pentose phosphate pathway [PATH:ko00030]
S02-9-2141_3695072_66	S02-9-2141_3695072	E4.2.1.46, rfbB, rffG; dTDP-glucose 4,6-dehydratase [EC:4.2.1.46]	K15894	09107 Glycan biosynthesis and metabolism	00541 O-Antigen nucleotide sugar biosynthesis [PATH:ko00541]
S02-9-2141_5521720_2	S02-9-2141_5521720	cobS; cobaltochelatase CobS [EC:6.6.1.2]	K01784	09108 Metabolism of cofactors and vitamins	00860 Porphyrin metabolism [PATH:ko00860]
17sumH37_830_length_19541_cov_10.670892_18	17sumH37_830_length_19541_cov_10.670892	cobS; cobaltochelatase CobS [EC:6.6.1.2]	K01784	09108 Metabolism of cofactors and vitamins	00860 Porphyrin metabolism [PATH:ko00860]
19winB28_794_length_19641_cov_7.067599_31	19winB28_794_length_19641_cov_7.067599	DNMT3A; DNA (cytosine-5)-methyltransferase 3A [EC:2.1.1.37]	K02377	09105 Amino acid metabolism	00270 Cysteine and methionine metabolism [PATH:ko00270]
19fallH09_583_length_23920_cov_192.332453_14	19fallH09_583_length_23920_cov_192.332453	P4HA; prolyl 4-hydroxylase [EC:1.14.11.2]	K01737	09105 Amino acid metabolism	00330 Arginine and proline metabolism [PATH:ko00330]
NS-40119_52009_8	NS-40119_52009	P4HA; prolyl 4-hydroxylase [EC:1.14.11.2]	K01737	09105 Amino acid metabolism	00330 Arginine and proline metabolism [PATH:ko00330]
18sumH37_207_length_42801_cov_12.207177_83	18sumH37_207_length_42801_cov_12.207177	galE, GALE; UDP-glucose 4-epimerase [EC:5.1.3.2]	K01710	09101 Carbohydrate metabolism	00052 Galactose metabolism [PATH:ko00052]
S05-1119_1099574_3	S05-1119_1099574	nadM; nicotinamide-nucleotide adenylyltransferase [EC:2.7.7.1]	K00472	09108 Metabolism of cofactors and vitamins	00760 Nicotinate and nicotinamide metabolism [PATH:ko00760]
S05-1119_1099574_5	S05-1119_1099574	galE, GALE; UDP-glucose 4-epimerase [EC:5.1.3.2]	K01710	09101 Carbohydrate metabolism	00052 Galactose metabolism [PATH:ko00052]
S04-6141_1555258_1	S04-6141_1555258	cobS; cobaltochelatase CobS [EC:6.6.1.2]	K01784	09108 Metabolism of cofactors and vitamins	00860 Porphyrin metabolism [PATH:ko00860]
19fallB26_1392_length_12984_cov_27.885142_4	19fallB26_1392_length_12984_cov_27.885142	P4HA; prolyl 4-hydroxylase [EC:1.14.11.2]	K01737	09105 Amino acid metabolism	00330 Arginine and proline metabolism [PATH:ko00330]
18sumH37_218_length_42299_cov_13.429623_22	18sumH37_218_length_42299_cov_13.429623	DNMT1, dcm; DNA (cytosine-5)-methyltransferase 1 [EC:2.1.1.37]	K03462	09105 Amino acid metabolism	00270 Cysteine and methionine metabolism [PATH:ko00270]
S01-10-1119_1311934_3	S01-10-1119_1311934	DNMT1, dcm; DNA (cytosine-5)-methyltransferase 1 [EC:2.1.1.37]	K03462	09105 Amino acid metabolism	00270 Cysteine and methionine metabolism [PATH:ko00270]
S01-10-1119_1311934_9	S01-10-1119_1311934	cysH; phosphoadenosine phosphosulfate reductase [EC:1.8.4.8 1.8.4.10]	K00390	09102 Energy metabolism	00920 Sulfur metabolism [PATH:ko00920]
19sumH41_1065_length_18281_cov_6.069077_4	19sumH41_1065_length_18281_cov_6.069077	nadM; nicotinamide-nucleotide adenylyltransferase [EC:2.7.7.1]	K00472	09108 Metabolism of cofactors and vitamins	00760 Nicotinate and nicotinamide metabolism [PATH:ko00760]
S02-9-2141_153778_20	S02-9-2141_153778	DNMT1, dcm; DNA (cytosine-5)-methyltransferase 1 [EC:2.1.1.37]	K03462	09105 Amino acid metabolism	00270 Cysteine and methionine metabolism [PATH:ko00270]
NS-8-1119_1090738_35	NS-8-1119_1090738	E4.2.1.46, rfbB, rffG; dTDP-glucose 4,6-dehydratase [EC:4.2.1.46]	K15894	09107 Glycan biosynthesis and metabolism	00541 O-Antigen nucleotide sugar biosynthesis [PATH:ko00541]
S01-1119_1470953_48	S01-1119_1470953	queE; 7-carboxy-7-deazaguanine synthase [EC:4.3.99.3]	K01784	09108 Metabolism of cofactors and vitamins	00790 Folate biosynthesis [PATH:ko00790]
S01-1119_1470953_51	S01-1119_1470953	queD, ptpS, PTS; 6-pyruvoyltetrahydropterin/6-carboxytetrahydropterin synthase [EC:4.2.3.12 4.1.2.50]	K00558	09108 Metabolism of cofactors and vitamins	00790 Folate biosynthesis [PATH:ko00790]
NS-23-1119_1537390_3	NS-23-1119_1537390	mec; [CysO sulfur-carrier protein]-S-L-cysteine hydrolase [EC:3.13.1.6]	K01711	09123 Folding, sorting and degradation	04122 Sulfur relay system [PATH:ko04122]
NS-35119_2106109_14	NS-35119_2106109	wbpP; UDP-N-acetylglucosamine 4-epimerase [EC:5.1.3.7]	K01784	09101 Carbohydrate metabolism	00520 Amino sugar and nucleotide sugar metabolism [PATH:ko00520]
19fallH05_620_length_27415_cov_79.922478_8	19fallH05_620_length_27415_cov_79.922478	E4.2.1.46, rfbB, rffG; dTDP-glucose 4,6-dehydratase [EC:4.2.1.46]	K15894	09107 Glycan biosynthesis and metabolism	00541 O-Antigen nucleotide sugar biosynthesis [PATH:ko00541]
19fallH05_620_length_27415_cov_79.922478_9	19fallH05_620_length_27415_cov_79.922478	rfbD, rmlD; dTDP-4-dehydrorhamnose reductase [EC:1.1.1.133]	K01495	09107 Glycan biosynthesis and metabolism	00541 O-Antigen nucleotide sugar biosynthesis [PATH:ko00541]
CJK3-3119_917529_2	CJK3-3119_917529	cofF; gamma-F420-2:alpha-L-glutamate ligase [EC:6.3.2.32]	K03274	09102 Energy metabolism	00680 Methane metabolism [PATH:ko00680]
NS-41119_187591_1	NS-41119_187591	P4HA; prolyl 4-hydroxylase [EC:1.14.11.2]	K01737	09105 Amino acid metabolism	00330 Arginine and proline metabolism [PATH:ko00330]
S03-9-1141_991381_8	S03-9-1141_991381	DNMT1, dcm; DNA (cytosine-5)-methyltransferase 1 [EC:2.1.1.37]	K03462	09105 Amino acid metabolism	00270 Cysteine and methionine metabolism [PATH:ko00270]
S01-10-1119_261741_26	S01-10-1119_261741	cobS; cobaltochelatase CobS [EC:6.6.1.2]	K01784	09108 Metabolism of cofactors and vitamins	00860 Porphyrin metabolism [PATH:ko00860]
S03-9-1141_3813211_30	S03-9-1141_3813211	queC; 7-cyano-7-deazaguanine synthase [EC:6.3.4.20]	K01784	09108 Metabolism of cofactors and vitamins	00790 Folate biosynthesis [PATH:ko00790]
S03-9-1141_3813211_37	S03-9-1141_3813211	queD, ptpS, PTS; 6-pyruvoyltetrahydropterin/6-carboxytetrahydropterin synthase [EC:4.2.3.12 4.1.2.50]	K00558	09108 Metabolism of cofactors and vitamins	00790 Folate biosynthesis [PATH:ko00790]
S03-9-1141_3813211_38	S03-9-1141_3813211	queE; 7-carboxy-7-deazaguanine synthase [EC:4.3.99.3]	K01784	09108 Metabolism of cofactors and vitamins	00790 Folate biosynthesis [PATH:ko00790]
19fallH09_659_length_22119_cov_12.486630_5	19fallH09_659_length_22119_cov_12.486630	galE, GALE; UDP-glucose 4-epimerase [EC:5.1.3.2]	K01710	09101 Carbohydrate metabolism	00052 Galactose metabolism [PATH:ko00052]
S05-6-2-2021141_3800986_14	S05-6-2-2021141_3800986	glmS, GFPT; glutamine---fructose-6-phosphate transaminase (isomerizing) [EC:2.6.1.16]	K00558	09101 Carbohydrate metabolism	00520 Amino sugar and nucleotide sugar metabolism [PATH:ko00520]
19winB49_249_length_34141_cov_25.796515_23	19winB49_249_length_34141_cov_25.796515	E5.1.3.6; UDP-glucuronate 4-epimerase [EC:5.1.3.6]	K01711	09101 Carbohydrate metabolism	00053 Ascorbate and aldarate metabolism [PATH:ko00053]
S04-6141_1956372_65	S04-6141_1956372	DNMT1, dcm; DNA (cytosine-5)-methyltransferase 1 [EC:2.1.1.37]	K03462	09105 Amino acid metabolism	00270 Cysteine and methionine metabolism [PATH:ko00270]
CJK3-3119_496373_13	CJK3-3119_496373	DHFR, folA; dihydrofolate reductase [EC:1.5.1.3]	K00390	09108 Metabolism of cofactors and vitamins	00790 Folate biosynthesis [PATH:ko00790]
YS-27119_1463174_11	YS-27119_1463174	P4HA; prolyl 4-hydroxylase [EC:1.14.11.2]	K01737	09105 Amino acid metabolism	00330 Arginine and proline metabolism [PATH:ko00330]
S03-92119_545666_4	S03-92119_545666	P4HA; prolyl 4-hydroxylase [EC:1.14.11.2]	K01737	09105 Amino acid metabolism	00330 Arginine and proline metabolism [PATH:ko00330]
S01-10-1119_793941_17	S01-10-1119_793941	gmd, GMDS; GDPmannose 4,6-dehydratase [EC:4.2.1.47]	K00558	09101 Carbohydrate metabolism	00051 Fructose and mannose metabolism [PATH:ko00051]
S01-10-1119_793941_31	S01-10-1119_793941	TSTA3, fcl; GDP-L-fucose synthase [EC:1.1.1.271]	K09882	09101 Carbohydrate metabolism	00051 Fructose and mannose metabolism [PATH:ko00051]
NS-8-1119_1398831_10	NS-8-1119_1398831	galE, GALE; UDP-glucose 4-epimerase [EC:5.1.3.2]	K01710	09101 Carbohydrate metabolism	00052 Galactose metabolism [PATH:ko00052]
BH-0-2119_1242189_29	BH-0-2119_1242189	galE, GALE; UDP-glucose 4-epimerase [EC:5.1.3.2]	K01710	09101 Carbohydrate metabolism	00052 Galactose metabolism [PATH:ko00052]
S02-9-1119_1082397_32	S02-9-1119_1082397	galE, GALE; UDP-glucose 4-epimerase [EC:5.1.3.2]	K01710	09101 Carbohydrate metabolism	00052 Galactose metabolism [PATH:ko00052]
S02-9-1119_1082397_51	S02-9-1119_1082397	wbpP; UDP-N-acetylglucosamine 4-epimerase [EC:5.1.3.7]	K01784	09101 Carbohydrate metabolism	00520 Amino sugar and nucleotide sugar metabolism [PATH:ko00520]
S02-9-1119_1082397_111	S02-9-1119_1082397	ADE5; phosphoribosylamine--glycine ligase / phosphoribosylformylglycinamidine cyclo-ligase [EC:6.3.4.13 6.3.3.1]	K10026	09104 Nucleotide metabolism	00230 Purine metabolism [PATH:ko00230]
S02-9-1119_1082397_116	S02-9-1119_1082397	DHFR, folA; dihydrofolate reductase [EC:1.5.1.3]	K00390	09108 Metabolism of cofactors and vitamins	00790 Folate biosynthesis [PATH:ko00790]
S03-9-1141_3906407_9	S03-9-1141_3906407	TSTA3, fcl; GDP-L-fucose synthase [EC:1.1.1.271]	K09882	09101 Carbohydrate metabolism	00051 Fructose and mannose metabolism [PATH:ko00051]
NS-40119_546502_8	NS-40119_546502	gmd, GMDS; GDPmannose 4,6-dehydratase [EC:4.2.1.47]	K00558	09101 Carbohydrate metabolism	00051 Fructose and mannose metabolism [PATH:ko00051]
S02-9-2141_4456686_15	S02-9-2141_4456686	cobS; cobaltochelatase CobS [EC:6.6.1.2]	K01784	09108 Metabolism of cofactors and vitamins	00860 Porphyrin metabolism [PATH:ko00860]
S03-9-1141_2434251_8	S03-9-1141_2434251	cobS; cobaltochelatase CobS [EC:6.6.1.2]	K01784	09108 Metabolism of cofactors and vitamins	00860 Porphyrin metabolism [PATH:ko00860]
NS-31119_300581_11	NS-31119_300581	cysH; phosphoadenosine phosphosulfate reductase [EC:1.8.4.8 1.8.4.10]	K00390	09102 Energy metabolism	00920 Sulfur metabolism [PATH:ko00920]
S02-9-1119_1520345_1	S02-9-1119_1520345	PGD, gnd, gntZ; 6-phosphogluconate dehydrogenase [EC:1.1.1.44 1.1.1.343]	K00472	09101 Carbohydrate metabolism	00030 Pentose phosphate pathway [PATH:ko00030]
S02-9-1119_1520345_12	S02-9-1119_1520345	psbA; photosystem II P680 reaction center D1 protein [EC:1.10.3.9]	K10026	09102 Energy metabolism	00195 Photosynthesis [PATH:ko00195]
19fallN18_3179_length_8581_cov_5.839432_22	19fallN18_3179_length_8581_cov_5.839432	DNMT1, dcm; DNA (cytosine-5)-methyltransferase 1 [EC:2.1.1.37]	K03462	09105 Amino acid metabolism	00270 Cysteine and methionine metabolism [PATH:ko00270]
19sumH06_239_length_37757_cov_19.288420_55	19sumH06_239_length_37757_cov_19.288420	gmd, GMDS; GDPmannose 4,6-dehydratase [EC:4.2.1.47]	K00558	09101 Carbohydrate metabolism	00051 Fructose and mannose metabolism [PATH:ko00051]
NS-31119_812249_1	NS-31119_812249	psbA; photosystem II P680 reaction center D1 protein [EC:1.10.3.9]	K10026	09102 Energy metabolism	00195 Photosynthesis [PATH:ko00195]
NS-31119_812249_2	NS-31119_812249	psbA; photosystem II P680 reaction center D1 protein [EC:1.10.3.9]	K10026	09102 Energy metabolism	00195 Photosynthesis [PATH:ko00195]
S01-1119_317964_5	S01-1119_317964	GCH1, folE; GTP cyclohydrolase IA [EC:3.5.4.16]	K00390	09108 Metabolism of cofactors and vitamins	00790 Folate biosynthesis [PATH:ko00790]
S01-1119_317964_10	S01-1119_317964	queE; 7-carboxy-7-deazaguanine synthase [EC:4.3.99.3]	K01784	09108 Metabolism of cofactors and vitamins	00790 Folate biosynthesis [PATH:ko00790]
S01-1119_317964_11	S01-1119_317964	queD, ptpS, PTS; 6-pyruvoyltetrahydropterin/6-carboxytetrahydropterin synthase [EC:4.2.3.12 4.1.2.50]	K00558	09108 Metabolism of cofactors and vitamins	00790 Folate biosynthesis [PATH:ko00790]
S01-1119_317964_15	S01-1119_317964	queC; 7-cyano-7-deazaguanine synthase [EC:6.3.4.20]	K01784	09108 Metabolism of cofactors and vitamins	00790 Folate biosynthesis [PATH:ko00790]
S02-1-1141_538914_7	S02-1-1141_538914	glmS, GFPT; glutamine---fructose-6-phosphate transaminase (isomerizing) [EC:2.6.1.16]	K00558	09101 Carbohydrate metabolism	00520 Amino sugar and nucleotide sugar metabolism [PATH:ko00520]
19fallH05_1133_length_20242_cov_51.846485_18	19fallH05_1133_length_20242_cov_51.846485	P4HA; prolyl 4-hydroxylase [EC:1.14.11.2]	K01737	09105 Amino acid metabolism	00330 Arginine and proline metabolism [PATH:ko00330]
S01-1119_41801_9	S01-1119_41801	queD, ptpS, PTS; 6-pyruvoyltetrahydropterin/6-carboxytetrahydropterin synthase [EC:4.2.3.12 4.1.2.50]	K00558	09108 Metabolism of cofactors and vitamins	00790 Folate biosynthesis [PATH:ko00790]
S01-1119_41801_12	S01-1119_41801	queC; 7-cyano-7-deazaguanine synthase [EC:6.3.4.20]	K01784	09108 Metabolism of cofactors and vitamins	00790 Folate biosynthesis [PATH:ko00790]
S01-1119_41801_13	S01-1119_41801	queE; 7-carboxy-7-deazaguanine synthase [EC:4.3.99.3]	K01784	09108 Metabolism of cofactors and vitamins	00790 Folate biosynthesis [PATH:ko00790]
S01-1119_41801_15	S01-1119_41801	GCH1, folE; GTP cyclohydrolase IA [EC:3.5.4.16]	K00390	09108 Metabolism of cofactors and vitamins	00790 Folate biosynthesis [PATH:ko00790]
NS-40119_1623157_26	NS-40119_1623157	queD, ptpS, PTS; 6-pyruvoyltetrahydropterin/6-carboxytetrahydropterin synthase [EC:4.2.3.12 4.1.2.50]	K00558	09108 Metabolism of cofactors and vitamins	00790 Folate biosynthesis [PATH:ko00790]
NS-40119_1623157_30	NS-40119_1623157	queE; 7-carboxy-7-deazaguanine synthase [EC:4.3.99.3]	K01784	09108 Metabolism of cofactors and vitamins	00790 Folate biosynthesis [PATH:ko00790]
18sumH37_280_length_37774_cov_50.279382_20	18sumH37_280_length_37774_cov_50.279382	DNMT1, dcm; DNA (cytosine-5)-methyltransferase 1 [EC:2.1.1.37]	K03462	09105 Amino acid metabolism	00270 Cysteine and methionine metabolism [PATH:ko00270]
18sumH37_280_length_37774_cov_50.279382_31	18sumH37_280_length_37774_cov_50.279382	cobS; cobaltochelatase CobS [EC:6.6.1.2]	K01784	09108 Metabolism of cofactors and vitamins	00860 Porphyrin metabolism [PATH:ko00860]
18sumH37_280_length_37774_cov_50.279382_36	18sumH37_280_length_37774_cov_50.279382	DNMT1, dcm; DNA (cytosine-5)-methyltransferase 1 [EC:2.1.1.37]	K03462	09105 Amino acid metabolism	00270 Cysteine and methionine metabolism [PATH:ko00270]
19winB67_982_length_16987_cov_7.536558_9	19winB67_982_length_16987_cov_7.536558	nadM; nicotinamide-nucleotide adenylyltransferase [EC:2.7.7.1]	K00472	09108 Metabolism of cofactors and vitamins	00760 Nicotinate and nicotinamide metabolism [PATH:ko00760]
S02-3119_91063_4	S02-3119_91063	E5.1.3.6; UDP-glucuronate 4-epimerase [EC:5.1.3.6]	K01711	09101 Carbohydrate metabolism	00053 Ascorbate and aldarate metabolism [PATH:ko00053]
19fallH45_6037_length_6428_cov_4.194571_1	19fallH45_6037_length_6428_cov_4.194571	DNMT1, dcm; DNA (cytosine-5)-methyltransferase 1 [EC:2.1.1.37]	K03462	09105 Amino acid metabolism	00270 Cysteine and methionine metabolism [PATH:ko00270]
19fallH09_142_length_42877_cov_44.429452_29	19fallH09_142_length_42877_cov_44.429452	DNMT1, dcm; DNA (cytosine-5)-methyltransferase 1 [EC:2.1.1.37]	K03462	09105 Amino acid metabolism	00270 Cysteine and methionine metabolism [PATH:ko00270]
S03-9-1141_2969088_1	S03-9-1141_2969088	E4.2.1.46, rfbB, rffG; dTDP-glucose 4,6-dehydratase [EC:4.2.1.46]	K15894	09107 Glycan biosynthesis and metabolism	00541 O-Antigen nucleotide sugar biosynthesis [PATH:ko00541]
S01-10-1119_572979_18	S01-10-1119_572979	DNMT1, dcm; DNA (cytosine-5)-methyltransferase 1 [EC:2.1.1.37]	K03462	09105 Amino acid metabolism	00270 Cysteine and methionine metabolism [PATH:ko00270]
17sumH01_4006_length_7008_cov_72.498202_9	17sumH01_4006_length_7008_cov_72.498202	DNMT1, dcm; DNA (cytosine-5)-methyltransferase 1 [EC:2.1.1.37]	K03462	09105 Amino acid metabolism	00270 Cysteine and methionine metabolism [PATH:ko00270]
19winB67_2010_length_11379_cov_21.162487_15	19winB67_2010_length_11379_cov_21.162487	DNMT1, dcm; DNA (cytosine-5)-methyltransferase 1 [EC:2.1.1.37]	K03462	09105 Amino acid metabolism	00270 Cysteine and methionine metabolism [PATH:ko00270]
S01-101119_104222_26	S01-101119_104222	DNMT1, dcm; DNA (cytosine-5)-methyltransferase 1 [EC:2.1.1.37]	K03462	09105 Amino acid metabolism	00270 Cysteine and methionine metabolism [PATH:ko00270]
S05-6-2-2021141_213603_10	S05-6-2-2021141_213603	cobS; cobaltochelatase CobS [EC:6.6.1.2]	K01784	09108 Metabolism of cofactors and vitamins	00860 Porphyrin metabolism [PATH:ko00860]
S02-9-1119_1878559_5	S02-9-1119_1878559	DNMT1, dcm; DNA (cytosine-5)-methyltransferase 1 [EC:2.1.1.37]	K03462	09105 Amino acid metabolism	00270 Cysteine and methionine metabolism [PATH:ko00270]
S02-9-2141_5733012_1 3038-35348/35348_2	S02-9-2141_5733012_1	GCH1, folE; GTP cyclohydrolase IA [EC:3.5.4.16]	K00390	09108 Metabolism of cofactors and vitamins	00790 Folate biosynthesis [PATH:ko00790]
19sumN23_4191_length_7354_cov_32.459515_8	19sumN23_4191_length_7354_cov_32.459515	GCH1, folE; GTP cyclohydrolase IA [EC:3.5.4.16]	K00390	09108 Metabolism of cofactors and vitamins	00790 Folate biosynthesis [PATH:ko00790]
19sumN23_4191_length_7354_cov_32.459515_9	19sumN23_4191_length_7354_cov_32.459515	queD, ptpS, PTS; 6-pyruvoyltetrahydropterin/6-carboxytetrahydropterin synthase [EC:4.2.3.12 4.1.2.50]	K00558	09108 Metabolism of cofactors and vitamins	00790 Folate biosynthesis [PATH:ko00790]
19sumN23_4191_length_7354_cov_32.459515_10	19sumN23_4191_length_7354_cov_32.459515	queE; 7-carboxy-7-deazaguanine synthase [EC:4.3.99.3]	K01784	09108 Metabolism of cofactors and vitamins	00790 Folate biosynthesis [PATH:ko00790]
NS-39-2119_1276234_28	NS-39-2119_1276234	DNMT3A; DNA (cytosine-5)-methyltransferase 3A [EC:2.1.1.37]	K02377	09105 Amino acid metabolism	00270 Cysteine and methionine metabolism [PATH:ko00270]
NS-39-2119_1276234_53	NS-39-2119_1276234	DNMT1, dcm; DNA (cytosine-5)-methyltransferase 1 [EC:2.1.1.37]	K03462	09105 Amino acid metabolism	00270 Cysteine and methionine metabolism [PATH:ko00270]
S02-3119_1967087_5	S02-3119_1967087	DNMT1, dcm; DNA (cytosine-5)-methyltransferase 1 [EC:2.1.1.37]	K03462	09105 Amino acid metabolism	00270 Cysteine and methionine metabolism [PATH:ko00270]
S02-3119_1967087_6	S02-3119_1967087	galE, GALE; UDP-glucose 4-epimerase [EC:5.1.3.2]	K01710	09101 Carbohydrate metabolism	00052 Galactose metabolism [PATH:ko00052]
S01-1119_1803992_17	S01-1119_1803992	TSTA3, fcl; GDP-L-fucose synthase [EC:1.1.1.271]	K09882	09101 Carbohydrate metabolism	00051 Fructose and mannose metabolism [PATH:ko00051]
S01-1119_1803992_18	S01-1119_1803992	gmd, GMDS; GDPmannose 4,6-dehydratase [EC:4.2.1.47]	K00558	09101 Carbohydrate metabolism	00051 Fructose and mannose metabolism [PATH:ko00051]
S01-1119_1803992_19	S01-1119_1803992	galE, GALE; UDP-glucose 4-epimerase [EC:5.1.3.2]	K01710	09101 Carbohydrate metabolism	00052 Galactose metabolism [PATH:ko00052]
18sumH01_195_length_42849_cov_8.396948_1	18sumH01_195_length_42849_cov_8.396948	cobS; cobaltochelatase CobS [EC:6.6.1.2]	K01784	09108 Metabolism of cofactors and vitamins	00860 Porphyrin metabolism [PATH:ko00860]
19winB49_225_length_35143_cov_126.523712_54	19winB49_225_length_35143_cov_126.523712	DNMT3A; DNA (cytosine-5)-methyltransferase 3A [EC:2.1.1.37]	K02377	09105 Amino acid metabolism	00270 Cysteine and methionine metabolism [PATH:ko00270]
17sumB49_178_length_40361_cov_25.356374_4	17sumB49_178_length_40361_cov_25.356374	DNMT3A; DNA (cytosine-5)-methyltransferase 3A [EC:2.1.1.37]	K02377	09105 Amino acid metabolism	00270 Cysteine and methionine metabolism [PATH:ko00270]
17sumB49_178_length_40361_cov_25.356374_25	17sumB49_178_length_40361_cov_25.356374	DNMT1, dcm; DNA (cytosine-5)-methyltransferase 1 [EC:2.1.1.37]	K03462	09105 Amino acid metabolism	00270 Cysteine and methionine metabolism [PATH:ko00270]
17sumH37_3940_length_6697_cov_4.374134_5	17sumH37_3940_length_6697_cov_4.374134	PCBD, phhB; 4a-hydroxytetrahydrobiopterin dehydratase [EC:4.2.1.96]	K01711	09108 Metabolism of cofactors and vitamins	00790 Folate biosynthesis [PATH:ko00790]
NS-23-1119_1265969_9	NS-23-1119_1265969	TSTA3, fcl; GDP-L-fucose synthase [EC:1.1.1.271]	K09882	09101 Carbohydrate metabolism	00051 Fructose and mannose metabolism [PATH:ko00051]
NS-23-1119_1265969_11	NS-23-1119_1265969	gmd, GMDS; GDPmannose 4,6-dehydratase [EC:4.2.1.47]	K00558	09101 Carbohydrate metabolism	00051 Fructose and mannose metabolism [PATH:ko00051]
S03-9-1141_2520268_8	S03-9-1141_2520268	galE, GALE; UDP-glucose 4-epimerase [EC:5.1.3.2]	K01710	09101 Carbohydrate metabolism	00052 Galactose metabolism [PATH:ko00052]
S03-9-1141_2520268_9	S03-9-1141_2520268	gmd, GMDS; GDPmannose 4,6-dehydratase [EC:4.2.1.47]	K00558	09101 Carbohydrate metabolism	00051 Fructose and mannose metabolism [PATH:ko00051]
NS-23-2119_2464208_9	NS-23-2119_2464208	E4.2.1.46, rfbB, rffG; dTDP-glucose 4,6-dehydratase [EC:4.2.1.46]	K15894	09107 Glycan biosynthesis and metabolism	00541 O-Antigen nucleotide sugar biosynthesis [PATH:ko00541]
S01-10-1119_399619_4	S01-10-1119_399619	psbA; photosystem II P680 reaction center D1 protein [EC:1.10.3.9]	K10026	09102 Energy metabolism	00195 Photosynthesis [PATH:ko00195]
NS-31119_324886_1	NS-31119_324886	DNMT1, dcm; DNA (cytosine-5)-methyltransferase 1 [EC:2.1.1.37]	K03462	09105 Amino acid metabolism	00270 Cysteine and methionine metabolism [PATH:ko00270]
S02-9-2141_4470579_4	S02-9-2141_4470579	mec; [CysO sulfur-carrier protein]-S-L-cysteine hydrolase [EC:3.13.1.6]	K01711	09123 Folding, sorting and degradation	04122 Sulfur relay system [PATH:ko04122]
NS-41119_1935340_16	NS-41119_1935340	DNMT1, dcm; DNA (cytosine-5)-methyltransferase 1 [EC:2.1.1.37]	K03462	09105 Amino acid metabolism	00270 Cysteine and methionine metabolism [PATH:ko00270]
S03-9-1141_7115158_7	S03-9-1141_7115158	cobS; cobaltochelatase CobS [EC:6.6.1.2]	K01784	09108 Metabolism of cofactors and vitamins	00860 Porphyrin metabolism [PATH:ko00860]
S03-9-1141_7115158_8	S03-9-1141_7115158	cobT; cobaltochelatase CobT [EC:6.6.1.2]	K01784	09108 Metabolism of cofactors and vitamins	00860 Porphyrin metabolism [PATH:ko00860]
NS-41119_1352315_40	NS-41119_1352315	gmd, GMDS; GDPmannose 4,6-dehydratase [EC:4.2.1.47]	K00558	09101 Carbohydrate metabolism	00051 Fructose and mannose metabolism [PATH:ko00051]
NS-40119_2198457_10	NS-40119_2198457	DNMT1, dcm; DNA (cytosine-5)-methyltransferase 1 [EC:2.1.1.37]	K03462	09105 Amino acid metabolism	00270 Cysteine and methionine metabolism [PATH:ko00270]
NS-31119_271419_26	NS-31119_271419	DNMT1, dcm; DNA (cytosine-5)-methyltransferase 1 [EC:2.1.1.37]	K03462	09105 Amino acid metabolism	00270 Cysteine and methionine metabolism [PATH:ko00270]
19sprN18_1026_length_14946_cov_5.947351_37	19sprN18_1026_length_14946_cov_5.947351	cobS; cobaltochelatase CobS [EC:6.6.1.2]	K01784	09108 Metabolism of cofactors and vitamins	00860 Porphyrin metabolism [PATH:ko00860]
S05-6-2-2021141_1009534_10	S05-6-2-2021141_1009534	DNMT1, dcm; DNA (cytosine-5)-methyltransferase 1 [EC:2.1.1.37]	K03462	09105 Amino acid metabolism	00270 Cysteine and methionine metabolism [PATH:ko00270]
NS-31119_279498_12	NS-31119_279498	DNMT1, dcm; DNA (cytosine-5)-methyltransferase 1 [EC:2.1.1.37]	K03462	09105 Amino acid metabolism	00270 Cysteine and methionine metabolism [PATH:ko00270]
S01-5141_5102101_1 1-67651/79192_37	S01-5141_5102101_1	pepD; dipeptidase D [EC:3.4.13.-]	K09882	09106 Metabolism of other amino acids	00480 Glutathione metabolism [PATH:ko00480]
S01-5141_1553347_8	S01-5141_1553347	DNMT1, dcm; DNA (cytosine-5)-methyltransferase 1 [EC:2.1.1.37]	K03462	09105 Amino acid metabolism	00270 Cysteine and methionine metabolism [PATH:ko00270]
S02-3119_253240_12	S02-3119_253240	GCH1, folE; GTP cyclohydrolase IA [EC:3.5.4.16]	K00390	09108 Metabolism of cofactors and vitamins	00790 Folate biosynthesis [PATH:ko00790]
S02-3119_253240_13	S02-3119_253240	queE; 7-carboxy-7-deazaguanine synthase [EC:4.3.99.3]	K01784	09108 Metabolism of cofactors and vitamins	00790 Folate biosynthesis [PATH:ko00790]
S02-3119_1775604_11	S02-3119_1775604	glmS, GFPT; glutamine---fructose-6-phosphate transaminase (isomerizing) [EC:2.6.1.16]	K00558	09101 Carbohydrate metabolism	00520 Amino sugar and nucleotide sugar metabolism [PATH:ko00520]
18sumH37_3235_length_11203_cov_7.452996_1	18sumH37_3235_length_11203_cov_7.452996	psbA; photosystem II P680 reaction center D1 protein [EC:1.10.3.9]	K10026	09102 Energy metabolism	00195 Photosynthesis [PATH:ko00195]
S03-9-2141_1517805_38	S03-9-2141_1517805	galE, GALE; UDP-glucose 4-epimerase [EC:5.1.3.2]	K01710	09101 Carbohydrate metabolism	00052 Galactose metabolism [PATH:ko00052]
S03-9-2141_1517805_39	S03-9-2141_1517805	TSTA3, fcl; GDP-L-fucose synthase [EC:1.1.1.271]	K09882	09101 Carbohydrate metabolism	00051 Fructose and mannose metabolism [PATH:ko00051]
S03-9-2141_1517805_68	S03-9-2141_1517805	PGD, gnd, gntZ; 6-phosphogluconate dehydrogenase [EC:1.1.1.44 1.1.1.343]	K00472	09101 Carbohydrate metabolism	00030 Pentose phosphate pathway [PATH:ko00030]
NS-23-2119_2474861_6	NS-23-2119_2474861	DNMT3A; DNA (cytosine-5)-methyltransferase 3A [EC:2.1.1.37]	K02377	09105 Amino acid metabolism	00270 Cysteine and methionine metabolism [PATH:ko00270]
18sumH37_1307_length_19190_cov_7.742880_21	18sumH37_1307_length_19190_cov_7.742880	gmd, GMDS; GDPmannose 4,6-dehydratase [EC:4.2.1.47]	K00558	09101 Carbohydrate metabolism	00051 Fructose and mannose metabolism [PATH:ko00051]
18sumH37_1307_length_19190_cov_7.742880_22	18sumH37_1307_length_19190_cov_7.742880	TSTA3, fcl; GDP-L-fucose synthase [EC:1.1.1.271]	K09882	09101 Carbohydrate metabolism	00051 Fructose and mannose metabolism [PATH:ko00051]
17sumH09_880_length_15714_cov_12.436746_17	17sumH09_880_length_15714_cov_12.436746	TSTA3, fcl; GDP-L-fucose synthase [EC:1.1.1.271]	K09882	09101 Carbohydrate metabolism	00051 Fructose and mannose metabolism [PATH:ko00051]
S01-101119_993715_17	S01-101119_993715	cobS; cobaltochelatase CobS [EC:6.6.1.2]	K01784	09108 Metabolism of cofactors and vitamins	00860 Porphyrin metabolism [PATH:ko00860]
CJK3-3119_501099_30	CJK3-3119_501099	glmS, GFPT; glutamine---fructose-6-phosphate transaminase (isomerizing) [EC:2.6.1.16]	K00558	09101 Carbohydrate metabolism	00520 Amino sugar and nucleotide sugar metabolism [PATH:ko00520]
CJK3-3119_1904886_5	CJK3-3119_1904886	cobS; cobaltochelatase CobS [EC:6.6.1.2]	K01784	09108 Metabolism of cofactors and vitamins	00860 Porphyrin metabolism [PATH:ko00860]
S01-102141_1317016_2	S01-102141_1317016	E5.1.3.6; UDP-glucuronate 4-epimerase [EC:5.1.3.6]	K01711	09101 Carbohydrate metabolism	00053 Ascorbate and aldarate metabolism [PATH:ko00053]
BH-0-2119_41843_13	BH-0-2119_41843	galE, GALE; UDP-glucose 4-epimerase [EC:5.1.3.2]	K01710	09101 Carbohydrate metabolism	00052 Galactose metabolism [PATH:ko00052]
19sumB26_1946_length_12392_cov_11.959390_10	19sumB26_1946_length_12392_cov_11.959390	queC; 7-cyano-7-deazaguanine synthase [EC:6.3.4.20]	K01784	09108 Metabolism of cofactors and vitamins	00790 Folate biosynthesis [PATH:ko00790]
NS-41119_504432_1 1-23015/25192_28	NS-41119_504432_1	queE; 7-carboxy-7-deazaguanine synthase [EC:4.3.99.3]	K01784	09108 Metabolism of cofactors and vitamins	00790 Folate biosynthesis [PATH:ko00790]
S03-92119_761032_12	S03-92119_761032	glmS, GFPT; glutamine---fructose-6-phosphate transaminase (isomerizing) [EC:2.6.1.16]	K00558	09101 Carbohydrate metabolism	00520 Amino sugar and nucleotide sugar metabolism [PATH:ko00520]
S02-1-1141_863308|provirus_40327_75927_6	S02-1-1141_863308|provirus_40327_75927	DNMT1, dcm; DNA (cytosine-5)-methyltransferase 1 [EC:2.1.1.37]	K03462	09105 Amino acid metabolism	00270 Cysteine and methionine metabolism [PATH:ko00270]
S03-9-1141_4474020_5	S03-9-1141_4474020	galE, GALE; UDP-glucose 4-epimerase [EC:5.1.3.2]	K01710	09101 Carbohydrate metabolism	00052 Galactose metabolism [PATH:ko00052]
NS-35119_1550773_9	NS-35119_1550773	cobT; cobaltochelatase CobT [EC:6.6.1.2]	K01784	09108 Metabolism of cofactors and vitamins	00860 Porphyrin metabolism [PATH:ko00860]
NS-35119_1550773_10	NS-35119_1550773	cobS; cobaltochelatase CobS [EC:6.6.1.2]	K01784	09108 Metabolism of cofactors and vitamins	00860 Porphyrin metabolism [PATH:ko00860]
S03-9-2141_6976229_3	S03-9-2141_6976229	DNMT1, dcm; DNA (cytosine-5)-methyltransferase 1 [EC:2.1.1.37]	K03462	09105 Amino acid metabolism	00270 Cysteine and methionine metabolism [PATH:ko00270]
NS-23-2119_2695410_28	NS-23-2119_2695410	DNMT1, dcm; DNA (cytosine-5)-methyltransferase 1 [EC:2.1.1.37]	K03462	09105 Amino acid metabolism	00270 Cysteine and methionine metabolism [PATH:ko00270]
S03-9-1141_5421820_32	S03-9-1141_5421820	DNMT1, dcm; DNA (cytosine-5)-methyltransferase 1 [EC:2.1.1.37]	K03462	09105 Amino acid metabolism	00270 Cysteine and methionine metabolism [PATH:ko00270]
BH-0-2119_1037667_21	BH-0-2119_1037667	cobS; cobaltochelatase CobS [EC:6.6.1.2]	K01784	09108 Metabolism of cofactors and vitamins	00860 Porphyrin metabolism [PATH:ko00860]
S03-9-1141_1574197_3	S03-9-1141_1574197	galE, GALE; UDP-glucose 4-epimerase [EC:5.1.3.2]	K01710	09101 Carbohydrate metabolism	00052 Galactose metabolism [PATH:ko00052]
S03-9-1141_1574197_8	S03-9-1141_1574197	gmd, GMDS; GDPmannose 4,6-dehydratase [EC:4.2.1.47]	K00558	09101 Carbohydrate metabolism	00051 Fructose and mannose metabolism [PATH:ko00051]
19fallH09_1786_length_12478_cov_6.856717_8	19fallH09_1786_length_12478_cov_6.856717	mec; [CysO sulfur-carrier protein]-S-L-cysteine hydrolase [EC:3.13.1.6]	K01711	09123 Folding, sorting and degradation	04122 Sulfur relay system [PATH:ko04122]
NS-31119_1143127_1 10746-16072/16072_10	NS-31119_1143127_1	GCH1, folE; GTP cyclohydrolase IA [EC:3.5.4.16]	K00390	09108 Metabolism of cofactors and vitamins	00790 Folate biosynthesis [PATH:ko00790]
19fallH05_1997_length_14427_cov_66.459922_2	19fallH05_1997_length_14427_cov_66.459922	DNMT1, dcm; DNA (cytosine-5)-methyltransferase 1 [EC:2.1.1.37]	K03462	09105 Amino acid metabolism	00270 Cysteine and methionine metabolism [PATH:ko00270]
S03-9-1141_7672549_14	S03-9-1141_7672549	cobS; cobaltochelatase CobS [EC:6.6.1.2]	K01784	09108 Metabolism of cofactors and vitamins	00860 Porphyrin metabolism [PATH:ko00860]
BH-0-2119_2139581_5	BH-0-2119_2139581	P4HA; prolyl 4-hydroxylase [EC:1.14.11.2]	K01737	09105 Amino acid metabolism	00330 Arginine and proline metabolism [PATH:ko00330]
19sumN23_4442_length_7090_cov_5.914428_9	19sumN23_4442_length_7090_cov_5.914428	DNMT1, dcm; DNA (cytosine-5)-methyltransferase 1 [EC:2.1.1.37]	K03462	09105 Amino acid metabolism	00270 Cysteine and methionine metabolism [PATH:ko00270]
YS-27119_331243_10	YS-27119_331243	DNMT1, dcm; DNA (cytosine-5)-methyltransferase 1 [EC:2.1.1.37]	K03462	09105 Amino acid metabolism	00270 Cysteine and methionine metabolism [PATH:ko00270]
18sumH09_542_length_15780_cov_14.549762_21	18sumH09_542_length_15780_cov_14.549762	galE, GALE; UDP-glucose 4-epimerase [EC:5.1.3.2]	K01710	09101 Carbohydrate metabolism	00052 Galactose metabolism [PATH:ko00052]
S01-101119_4492702_9	S01-101119_4492702	glmS, GFPT; glutamine---fructose-6-phosphate transaminase (isomerizing) [EC:2.6.1.16]	K00558	09101 Carbohydrate metabolism	00520 Amino sugar and nucleotide sugar metabolism [PATH:ko00520]
S01-10-1119_644788_9	S01-10-1119_644788	queE; 7-carboxy-7-deazaguanine synthase [EC:4.3.99.3]	K01784	09108 Metabolism of cofactors and vitamins	00790 Folate biosynthesis [PATH:ko00790]
NS-40119_2566049_25	NS-40119_2566049	psbA; photosystem II P680 reaction center D1 protein [EC:1.10.3.9]	K10026	09102 Energy metabolism	00195 Photosynthesis [PATH:ko00195]
NS-40119_2566049_28	NS-40119_2566049	psbD; photosystem II P680 reaction center D2 protein [EC:1.10.3.9]	K08678	09102 Energy metabolism	00195 Photosynthesis [PATH:ko00195]
S02-9-2141_5429863_3	S02-9-2141_5429863	DNMT1, dcm; DNA (cytosine-5)-methyltransferase 1 [EC:2.1.1.37]	K03462	09105 Amino acid metabolism	00270 Cysteine and methionine metabolism [PATH:ko00270]
NS-23-1119_823601_28	NS-23-1119_823601	gmd, GMDS; GDPmannose 4,6-dehydratase [EC:4.2.1.47]	K00558	09101 Carbohydrate metabolism	00051 Fructose and mannose metabolism [PATH:ko00051]
S02-9-2141_6213525_22	S02-9-2141_6213525	P4HA; prolyl 4-hydroxylase [EC:1.14.11.2]	K01737	09105 Amino acid metabolism	00330 Arginine and proline metabolism [PATH:ko00330]
S01-1119_2366597_21	S01-1119_2366597	GCH1, folE; GTP cyclohydrolase IA [EC:3.5.4.16]	K00390	09108 Metabolism of cofactors and vitamins	00790 Folate biosynthesis [PATH:ko00790]
S01-1119_2366597_22	S01-1119_2366597	queE; 7-carboxy-7-deazaguanine synthase [EC:4.3.99.3]	K01784	09108 Metabolism of cofactors and vitamins	00790 Folate biosynthesis [PATH:ko00790]
S01-1119_2366597_23	S01-1119_2366597	queD, ptpS, PTS; 6-pyruvoyltetrahydropterin/6-carboxytetrahydropterin synthase [EC:4.2.3.12 4.1.2.50]	K00558	09108 Metabolism of cofactors and vitamins	00790 Folate biosynthesis [PATH:ko00790]
19sprB26_4926_length_8159_cov_8.840696_9	19sprB26_4926_length_8159_cov_8.840696	E4.2.1.46, rfbB, rffG; dTDP-glucose 4,6-dehydratase [EC:4.2.1.46]	K15894	09107 Glycan biosynthesis and metabolism	00541 O-Antigen nucleotide sugar biosynthesis [PATH:ko00541]
NS-23-2119_2662877_4	NS-23-2119_2662877	purA, ADSS; adenylosuccinate synthase [EC:6.3.4.4]	K01711	09104 Nucleotide metabolism	00230 Purine metabolism [PATH:ko00230]
CJK3-3119_55982_33	CJK3-3119_55982	DNMT1, dcm; DNA (cytosine-5)-methyltransferase 1 [EC:2.1.1.37]	K03462	09105 Amino acid metabolism	00270 Cysteine and methionine metabolism [PATH:ko00270]
CJK3-3119_55982_63	CJK3-3119_55982	cobS; cobaltochelatase CobS [EC:6.6.1.2]	K01784	09108 Metabolism of cofactors and vitamins	00860 Porphyrin metabolism [PATH:ko00860]
S03-92119_630721_3	S03-92119_630721	DNMT1, dcm; DNA (cytosine-5)-methyltransferase 1 [EC:2.1.1.37]	K03462	09105 Amino acid metabolism	00270 Cysteine and methionine metabolism [PATH:ko00270]
17sumH34_15_length_78515_cov_40.087752_23	17sumH34_15_length_78515_cov_40.087752	GNPNAT1, GNA1; glucosamine-phosphate N-acetyltransferase [EC:2.3.1.4]	K00558	09101 Carbohydrate metabolism	00520 Amino sugar and nucleotide sugar metabolism [PATH:ko00520]
17sumH34_15_length_78515_cov_40.087752_28	17sumH34_15_length_78515_cov_40.087752	DNMT1, dcm; DNA (cytosine-5)-methyltransferase 1 [EC:2.1.1.37]	K03462	09105 Amino acid metabolism	00270 Cysteine and methionine metabolism [PATH:ko00270]
17sumH34_15_length_78515_cov_40.087752_29	17sumH34_15_length_78515_cov_40.087752	gmd, GMDS; GDPmannose 4,6-dehydratase [EC:4.2.1.47]	K00558	09101 Carbohydrate metabolism	00051 Fructose and mannose metabolism [PATH:ko00051]
17sumH34_15_length_78515_cov_40.087752_125	17sumH34_15_length_78515_cov_40.087752	E5.1.3.6; UDP-glucuronate 4-epimerase [EC:5.1.3.6]	K01711	09101 Carbohydrate metabolism	00053 Ascorbate and aldarate metabolism [PATH:ko00053]
NS-40119_1525408_7	NS-40119_1525408	P4HA; prolyl 4-hydroxylase [EC:1.14.11.2]	K01737	09105 Amino acid metabolism	00330 Arginine and proline metabolism [PATH:ko00330]
S01-10-1119_181275_3	S01-10-1119_181275	cobS; cobaltochelatase CobS [EC:6.6.1.2]	K01784	09108 Metabolism of cofactors and vitamins	00860 Porphyrin metabolism [PATH:ko00860]
S01-101119_516667_11	S01-101119_516667	DNMT1, dcm; DNA (cytosine-5)-methyltransferase 1 [EC:2.1.1.37]	K03462	09105 Amino acid metabolism	00270 Cysteine and methionine metabolism [PATH:ko00270]
19sprB26_75_length_65965_cov_31.923168_26	19sprB26_75_length_65965_cov_31.923168	P4HA; prolyl 4-hydroxylase [EC:1.14.11.2]	K01737	09105 Amino acid metabolism	00330 Arginine and proline metabolism [PATH:ko00330]
19sprB26_75_length_65965_cov_31.923168_27	19sprB26_75_length_65965_cov_31.923168	P4HA; prolyl 4-hydroxylase [EC:1.14.11.2]	K01737	09105 Amino acid metabolism	00330 Arginine and proline metabolism [PATH:ko00330]
19sprB26_75_length_65965_cov_31.923168_74	19sprB26_75_length_65965_cov_31.923168	galE, GALE; UDP-glucose 4-epimerase [EC:5.1.3.2]	K01710	09101 Carbohydrate metabolism	00052 Galactose metabolism [PATH:ko00052]
S01-101119_4525863_11	S01-101119_4525863	DNMT1, dcm; DNA (cytosine-5)-methyltransferase 1 [EC:2.1.1.37]	K03462	09105 Amino acid metabolism	00270 Cysteine and methionine metabolism [PATH:ko00270]
S01-101119_2589999_40	S01-101119_2589999	cobS; cobaltochelatase CobS [EC:6.6.1.2]	K01784	09108 Metabolism of cofactors and vitamins	00860 Porphyrin metabolism [PATH:ko00860]
S04-4141_3807689_5	S04-4141_3807689	mec; [CysO sulfur-carrier protein]-S-L-cysteine hydrolase [EC:3.13.1.6]	K01711	09123 Folding, sorting and degradation	04122 Sulfur relay system [PATH:ko04122]
YS-27119_2224201_21	YS-27119_2224201	E4.2.1.46, rfbB, rffG; dTDP-glucose 4,6-dehydratase [EC:4.2.1.46]	K15894	09107 Glycan biosynthesis and metabolism	00541 O-Antigen nucleotide sugar biosynthesis [PATH:ko00541]
S05-6-1-2021119_2307216_37	S05-6-1-2021119_2307216	lpxH; UDP-2,3-diacylglucosamine hydrolase [EC:3.6.1.54]	K00820	09107 Glycan biosynthesis and metabolism	00540 Lipopolysaccharide biosynthesis [PATH:ko00540]
S04-6141_3168720_10	S04-6141_3168720	queD, ptpS, PTS; 6-pyruvoyltetrahydropterin/6-carboxytetrahydropterin synthase [EC:4.2.3.12 4.1.2.50]	K00558	09108 Metabolism of cofactors and vitamins	00790 Folate biosynthesis [PATH:ko00790]
S04-6141_3168720_11	S04-6141_3168720	queE; 7-carboxy-7-deazaguanine synthase [EC:4.3.99.3]	K01784	09108 Metabolism of cofactors and vitamins	00790 Folate biosynthesis [PATH:ko00790]
S04-6141_3168720_13	S04-6141_3168720	GCH1, folE; GTP cyclohydrolase IA [EC:3.5.4.16]	K00390	09108 Metabolism of cofactors and vitamins	00790 Folate biosynthesis [PATH:ko00790]
S04-6141_3168720_14	S04-6141_3168720	queC; 7-cyano-7-deazaguanine synthase [EC:6.3.4.20]	K01784	09108 Metabolism of cofactors and vitamins	00790 Folate biosynthesis [PATH:ko00790]
NS-39-2119_305496_3	NS-39-2119_305496	DNMT1, dcm; DNA (cytosine-5)-methyltransferase 1 [EC:2.1.1.37]	K03462	09105 Amino acid metabolism	00270 Cysteine and methionine metabolism [PATH:ko00270]
NS-23-2119_2342508_4	NS-23-2119_2342508	GCH1, folE; GTP cyclohydrolase IA [EC:3.5.4.16]	K00390	09108 Metabolism of cofactors and vitamins	00790 Folate biosynthesis [PATH:ko00790]
NS-23-2119_2342508_6	NS-23-2119_2342508	queD, ptpS, PTS; 6-pyruvoyltetrahydropterin/6-carboxytetrahydropterin synthase [EC:4.2.3.12 4.1.2.50]	K00558	09108 Metabolism of cofactors and vitamins	00790 Folate biosynthesis [PATH:ko00790]
NS-23-2119_2342508_7	NS-23-2119_2342508	queE; 7-carboxy-7-deazaguanine synthase [EC:4.3.99.3]	K01784	09108 Metabolism of cofactors and vitamins	00790 Folate biosynthesis [PATH:ko00790]
NS-31119_1020644_12	NS-31119_1020644	galE, GALE; UDP-glucose 4-epimerase [EC:5.1.3.2]	K01710	09101 Carbohydrate metabolism	00052 Galactose metabolism [PATH:ko00052]
NS-41119_892505_4	NS-41119_892505	PGD, gnd, gntZ; 6-phosphogluconate dehydrogenase [EC:1.1.1.44 1.1.1.343]	K00472	09101 Carbohydrate metabolism	00030 Pentose phosphate pathway [PATH:ko00030]
18sumH34_79_length_53132_cov_425.336888_24	18sumH34_79_length_53132_cov_425.336888	cysH; phosphoadenosine phosphosulfate reductase [EC:1.8.4.8 1.8.4.10]	K00390	09102 Energy metabolism	00920 Sulfur metabolism [PATH:ko00920]
S04-6141_910392_5	S04-6141_910392	E4.2.1.46, rfbB, rffG; dTDP-glucose 4,6-dehydratase [EC:4.2.1.46]	K15894	09107 Glycan biosynthesis and metabolism	00541 O-Antigen nucleotide sugar biosynthesis [PATH:ko00541]
YS-27119_189314_21	YS-27119_189314	P4HA; prolyl 4-hydroxylase [EC:1.14.11.2]	K01737	09105 Amino acid metabolism	00330 Arginine and proline metabolism [PATH:ko00330]
YS-27119_189314_24	YS-27119_189314	P4HA; prolyl 4-hydroxylase [EC:1.14.11.2]	K01737	09105 Amino acid metabolism	00330 Arginine and proline metabolism [PATH:ko00330]
BH-0-2119_2290213_4	BH-0-2119_2290213	mec; [CysO sulfur-carrier protein]-S-L-cysteine hydrolase [EC:3.13.1.6]	K01711	09123 Folding, sorting and degradation	04122 Sulfur relay system [PATH:ko04122]
NS-41119_788265_5	NS-41119_788265	DNMT3A; DNA (cytosine-5)-methyltransferase 3A [EC:2.1.1.37]	K02377	09105 Amino acid metabolism	00270 Cysteine and methionine metabolism [PATH:ko00270]
19sumH41_465_length_29206_cov_22.645707_4	19sumH41_465_length_29206_cov_22.645707	DNMT1, dcm; DNA (cytosine-5)-methyltransferase 1 [EC:2.1.1.37]	K03462	09105 Amino acid metabolism	00270 Cysteine and methionine metabolism [PATH:ko00270]
19winBS04_1360_length_13821_cov_25.610344_1	19winBS04_1360_length_13821_cov_25.610344	cobS; cobaltochelatase CobS [EC:6.6.1.2]	K01784	09108 Metabolism of cofactors and vitamins	00860 Porphyrin metabolism [PATH:ko00860]
NS-23-1119_1953803_64	NS-23-1119_1953803	galE, GALE; UDP-glucose 4-epimerase [EC:5.1.3.2]	K01710	09101 Carbohydrate metabolism	00052 Galactose metabolism [PATH:ko00052]
S02-9-2141_3785723_10	S02-9-2141_3785723	queD, ptpS, PTS; 6-pyruvoyltetrahydropterin/6-carboxytetrahydropterin synthase [EC:4.2.3.12 4.1.2.50]	K00558	09108 Metabolism of cofactors and vitamins	00790 Folate biosynthesis [PATH:ko00790]
S02-9-1119_1484235_2	S02-9-1119_1484235	cobS; cobaltochelatase CobS [EC:6.6.1.2]	K01784	09108 Metabolism of cofactors and vitamins	00860 Porphyrin metabolism [PATH:ko00860]
S02-9-1119_1484235_27	S02-9-1119_1484235	DNMT1, dcm; DNA (cytosine-5)-methyltransferase 1 [EC:2.1.1.37]	K03462	09105 Amino acid metabolism	00270 Cysteine and methionine metabolism [PATH:ko00270]
S02-9-1119_1484235_28	S02-9-1119_1484235	DNMT1, dcm; DNA (cytosine-5)-methyltransferase 1 [EC:2.1.1.37]	K03462	09105 Amino acid metabolism	00270 Cysteine and methionine metabolism [PATH:ko00270]
NS-31119_901118_21	NS-31119_901118	cobS; cobaltochelatase CobS [EC:6.6.1.2]	K01784	09108 Metabolism of cofactors and vitamins	00860 Porphyrin metabolism [PATH:ko00860]
19sprN18_824_length_17251_cov_8.010875_1	19sprN18_824_length_17251_cov_8.010875	gmd, GMDS; GDPmannose 4,6-dehydratase [EC:4.2.1.47]	K00558	09101 Carbohydrate metabolism	00051 Fructose and mannose metabolism [PATH:ko00051]
19sprB26_76_length_65851_cov_8.851207_71	19sprB26_76_length_65851_cov_8.851207	DNMT3A; DNA (cytosine-5)-methyltransferase 3A [EC:2.1.1.37]	K02377	09105 Amino acid metabolism	00270 Cysteine and methionine metabolism [PATH:ko00270]
S05-6-2-2021141_115993_3	S05-6-2-2021141_115993	DNMT1, dcm; DNA (cytosine-5)-methyltransferase 1 [EC:2.1.1.37]	K03462	09105 Amino acid metabolism	00270 Cysteine and methionine metabolism [PATH:ko00270]
NS-40119_1615988_6	NS-40119_1615988	P4HA; prolyl 4-hydroxylase [EC:1.14.11.2]	K01737	09105 Amino acid metabolism	00330 Arginine and proline metabolism [PATH:ko00330]
YS-27119_2550080_45	YS-27119_2550080	gmhD, rfaD; ADP-L-glycero-D-manno-heptose 6-epimerase [EC:5.1.3.20]	K01711	09107 Glycan biosynthesis and metabolism	00540 Lipopolysaccharide biosynthesis [PATH:ko00540]
YS-27119_2550080_46	YS-27119_2550080	P4HA; prolyl 4-hydroxylase [EC:1.14.11.2]	K01737	09105 Amino acid metabolism	00330 Arginine and proline metabolism [PATH:ko00330]
YS-27119_2550080_50	YS-27119_2550080	gmhC, hldE, waaE, rfaE; D-beta-D-heptose 7-phosphate kinase / D-beta-D-heptose 1-phosphate adenosyltransferase [EC:2.7.1.167 2.7.7.70]	K01784	09107 Glycan biosynthesis and metabolism	00540 Lipopolysaccharide biosynthesis [PATH:ko00540]
YS-27119_2550080_75	YS-27119_2550080	psbD; photosystem II P680 reaction center D2 protein [EC:1.10.3.9]	K08678	09102 Energy metabolism	00195 Photosynthesis [PATH:ko00195]
19fallH40_4_length_144789_cov_14.768361_1 8264-144789/144789_85	19fallH40_4_length_144789_cov_14.768361_1	purA, ADSS; adenylosuccinate synthase [EC:6.3.4.4]	K01711	09104 Nucleotide metabolism	00230 Purine metabolism [PATH:ko00230]
18sumB28_828_length_11180_cov_36.908135_1 4196-11180/11180_4	18sumB28_828_length_11180_cov_36.908135_1	E4.2.1.46, rfbB, rffG; dTDP-glucose 4,6-dehydratase [EC:4.2.1.46]	K15894	09107 Glycan biosynthesis and metabolism	00541 O-Antigen nucleotide sugar biosynthesis [PATH:ko00541]
NS-39-2119_2817924_3	NS-39-2119_2817924	E4.2.1.46, rfbB, rffG; dTDP-glucose 4,6-dehydratase [EC:4.2.1.46]	K15894	09107 Glycan biosynthesis and metabolism	00541 O-Antigen nucleotide sugar biosynthesis [PATH:ko00541]
S05-1119_238598_17	S05-1119_238598	DNMT1, dcm; DNA (cytosine-5)-methyltransferase 1 [EC:2.1.1.37]	K03462	09105 Amino acid metabolism	00270 Cysteine and methionine metabolism [PATH:ko00270]
S05-1119_1142397_9	S05-1119_1142397	cobS; cobaltochelatase CobS [EC:6.6.1.2]	K01784	09108 Metabolism of cofactors and vitamins	00860 Porphyrin metabolism [PATH:ko00860]
17sumH37_110_length_48249_cov_21.877806_15	17sumH37_110_length_48249_cov_21.877806	galE, GALE; UDP-glucose 4-epimerase [EC:5.1.3.2]	K01710	09101 Carbohydrate metabolism	00052 Galactose metabolism [PATH:ko00052]
17sumH37_110_length_48249_cov_21.877806_16	17sumH37_110_length_48249_cov_21.877806	gmd, GMDS; GDPmannose 4,6-dehydratase [EC:4.2.1.47]	K00558	09101 Carbohydrate metabolism	00051 Fructose and mannose metabolism [PATH:ko00051]
17sumH37_110_length_48249_cov_21.877806_17	17sumH37_110_length_48249_cov_21.877806	TSTA3, fcl; GDP-L-fucose synthase [EC:1.1.1.271]	K09882	09101 Carbohydrate metabolism	00051 Fructose and mannose metabolism [PATH:ko00051]
S02-1-1141_867470_4	S02-1-1141_867470	galE, GALE; UDP-glucose 4-epimerase [EC:5.1.3.2]	K01710	09101 Carbohydrate metabolism	00052 Galactose metabolism [PATH:ko00052]
S02-9-2141_6001016_25	S02-9-2141_6001016	DNMT1, dcm; DNA (cytosine-5)-methyltransferase 1 [EC:2.1.1.37]	K03462	09105 Amino acid metabolism	00270 Cysteine and methionine metabolism [PATH:ko00270]
18sumB67_14_length_89024_cov_73.036035_30	18sumB67_14_length_89024_cov_73.036035	nudB, ntpA; dihydroneopterin triphosphate diphosphatase [EC:3.6.1.67]	K00558	09108 Metabolism of cofactors and vitamins	00790 Folate biosynthesis [PATH:ko00790]
18sumB67_14_length_89024_cov_73.036035_55	18sumB67_14_length_89024_cov_73.036035	E4.2.1.46, rfbB, rffG; dTDP-glucose 4,6-dehydratase [EC:4.2.1.46]	K15894	09107 Glycan biosynthesis and metabolism	00541 O-Antigen nucleotide sugar biosynthesis [PATH:ko00541]
S05-1119_1418132_3	S05-1119_1418132	cobS; cobaltochelatase CobS [EC:6.6.1.2]	K01784	09108 Metabolism of cofactors and vitamins	00860 Porphyrin metabolism [PATH:ko00860]
19sumH38_919_length_19519_cov_20.811550_8	19sumH38_919_length_19519_cov_20.811550	GCH1, folE; GTP cyclohydrolase IA [EC:3.5.4.16]	K00390	09108 Metabolism of cofactors and vitamins	00790 Folate biosynthesis [PATH:ko00790]
19sumH38_919_length_19519_cov_20.811550_9	19sumH38_919_length_19519_cov_20.811550	queE; 7-carboxy-7-deazaguanine synthase [EC:4.3.99.3]	K01784	09108 Metabolism of cofactors and vitamins	00790 Folate biosynthesis [PATH:ko00790]
19sumH38_919_length_19519_cov_20.811550_10	19sumH38_919_length_19519_cov_20.811550	queD, ptpS, PTS; 6-pyruvoyltetrahydropterin/6-carboxytetrahydropterin synthase [EC:4.2.3.12 4.1.2.50]	K00558	09108 Metabolism of cofactors and vitamins	00790 Folate biosynthesis [PATH:ko00790]
S05-1119_1984494_3	S05-1119_1984494	ahbD; heme synthase	K00390	09108 Metabolism of cofactors and vitamins	00860 Porphyrin metabolism [PATH:ko00860]
S01-101119_3389705_3	S01-101119_3389705	P4HA; prolyl 4-hydroxylase [EC:1.14.11.2]	K01737	09105 Amino acid metabolism	00330 Arginine and proline metabolism [PATH:ko00330]
S02-9-1119_1379243_30	S02-9-1119_1379243	galE, GALE; UDP-glucose 4-epimerase [EC:5.1.3.2]	K01710	09101 Carbohydrate metabolism	00052 Galactose metabolism [PATH:ko00052]
S02-9-1119_1379243_36	S02-9-1119_1379243	GCH1, folE; GTP cyclohydrolase IA [EC:3.5.4.16]	K00390	09108 Metabolism of cofactors and vitamins	00790 Folate biosynthesis [PATH:ko00790]
S01-101119_3617575_36	S01-101119_3617575	cobS; cobaltochelatase CobS [EC:6.6.1.2]	K01784	09108 Metabolism of cofactors and vitamins	00860 Porphyrin metabolism [PATH:ko00860]
18sumH37_4058_length_9731_cov_6.871951_2	18sumH37_4058_length_9731_cov_6.871951	DNMT1, dcm; DNA (cytosine-5)-methyltransferase 1 [EC:2.1.1.37]	K03462	09105 Amino acid metabolism	00270 Cysteine and methionine metabolism [PATH:ko00270]
CJK3-3119_419524_68	CJK3-3119_419524	cobS; cobaltochelatase CobS [EC:6.6.1.2]	K01784	09108 Metabolism of cofactors and vitamins	00860 Porphyrin metabolism [PATH:ko00860]
CJK3-3119_419524_90	CJK3-3119_419524	DNMT1, dcm; DNA (cytosine-5)-methyltransferase 1 [EC:2.1.1.37]	K03462	09105 Amino acid metabolism	00270 Cysteine and methionine metabolism [PATH:ko00270]
CJK3-3119_419524_91	CJK3-3119_419524	E5.1.3.6; UDP-glucuronate 4-epimerase [EC:5.1.3.6]	K01711	09101 Carbohydrate metabolism	00053 Ascorbate and aldarate metabolism [PATH:ko00053]
S03-92119_1357153_5	S03-92119_1357153	queC; 7-cyano-7-deazaguanine synthase [EC:6.3.4.20]	K01784	09108 Metabolism of cofactors and vitamins	00790 Folate biosynthesis [PATH:ko00790]
S03-92119_1357153_6	S03-92119_1357153	queD, ptpS, PTS; 6-pyruvoyltetrahydropterin/6-carboxytetrahydropterin synthase [EC:4.2.3.12 4.1.2.50]	K00558	09108 Metabolism of cofactors and vitamins	00790 Folate biosynthesis [PATH:ko00790]
S03-92119_1357153_8	S03-92119_1357153	queE; 7-carboxy-7-deazaguanine synthase [EC:4.3.99.3]	K01784	09108 Metabolism of cofactors and vitamins	00790 Folate biosynthesis [PATH:ko00790]
S03-92119_1357153_9	S03-92119_1357153	GCH1, folE; GTP cyclohydrolase IA [EC:3.5.4.16]	K00390	09108 Metabolism of cofactors and vitamins	00790 Folate biosynthesis [PATH:ko00790]
19winBS04_155_length_38183_cov_29.067798_12	19winBS04_155_length_38183_cov_29.067798	DNMT1, dcm; DNA (cytosine-5)-methyltransferase 1 [EC:2.1.1.37]	K03462	09105 Amino acid metabolism	00270 Cysteine and methionine metabolism [PATH:ko00270]
S01-1119_1731798_4	S01-1119_1731798	P4HA; prolyl 4-hydroxylase [EC:1.14.11.2]	K01737	09105 Amino acid metabolism	00330 Arginine and proline metabolism [PATH:ko00330]
S01-1119_1731798_23	S01-1119_1731798	E4.2.1.46, rfbB, rffG; dTDP-glucose 4,6-dehydratase [EC:4.2.1.46]	K15894	09107 Glycan biosynthesis and metabolism	00541 O-Antigen nucleotide sugar biosynthesis [PATH:ko00541]
S01-102141_3020552_2	S01-102141_3020552	rfbD, rmlD; dTDP-4-dehydrorhamnose reductase [EC:1.1.1.133]	K01495	09107 Glycan biosynthesis and metabolism	00541 O-Antigen nucleotide sugar biosynthesis [PATH:ko00541]
S01-102141_3020552_6	S01-102141_3020552	galE, GALE; UDP-glucose 4-epimerase [EC:5.1.3.2]	K01710	09101 Carbohydrate metabolism	00052 Galactose metabolism [PATH:ko00052]
17sumH34_1743_length_12967_cov_79.840071_15	17sumH34_1743_length_12967_cov_79.840071	DNMT1, dcm; DNA (cytosine-5)-methyltransferase 1 [EC:2.1.1.37]	K03462	09105 Amino acid metabolism	00270 Cysteine and methionine metabolism [PATH:ko00270]
NS-23-1119_1768104_44	NS-23-1119_1768104	DNMT1, dcm; DNA (cytosine-5)-methyltransferase 1 [EC:2.1.1.37]	K03462	09105 Amino acid metabolism	00270 Cysteine and methionine metabolism [PATH:ko00270]
S02-3119_2108503_2	S02-3119_2108503	galE, GALE; UDP-glucose 4-epimerase [EC:5.1.3.2]	K01710	09101 Carbohydrate metabolism	00052 Galactose metabolism [PATH:ko00052]
S02-3119_2108503_5	S02-3119_2108503	E4.2.1.46, rfbB, rffG; dTDP-glucose 4,6-dehydratase [EC:4.2.1.46]	K15894	09107 Glycan biosynthesis and metabolism	00541 O-Antigen nucleotide sugar biosynthesis [PATH:ko00541]
NS-23-1119_1092279_2	NS-23-1119_1092279	DNMT3A; DNA (cytosine-5)-methyltransferase 3A [EC:2.1.1.37]	K02377	09105 Amino acid metabolism	00270 Cysteine and methionine metabolism [PATH:ko00270]
NS-31119_845614_2	NS-31119_845614	galE, GALE; UDP-glucose 4-epimerase [EC:5.1.3.2]	K01710	09101 Carbohydrate metabolism	00052 Galactose metabolism [PATH:ko00052]
S01-5141_2416548_4	S01-5141_2416548	mec; [CysO sulfur-carrier protein]-S-L-cysteine hydrolase [EC:3.13.1.6]	K01711	09123 Folding, sorting and degradation	04122 Sulfur relay system [PATH:ko04122]
S02-9-2141_5758500_84	S02-9-2141_5758500	cysH; phosphoadenosine phosphosulfate reductase [EC:1.8.4.8 1.8.4.10]	K00390	09102 Energy metabolism	00920 Sulfur metabolism [PATH:ko00920]
NS-31119_1551387_3	NS-31119_1551387	queD, ptpS, PTS; 6-pyruvoyltetrahydropterin/6-carboxytetrahydropterin synthase [EC:4.2.3.12 4.1.2.50]	K00558	09108 Metabolism of cofactors and vitamins	00790 Folate biosynthesis [PATH:ko00790]
S02-9-1119_1560184_9	S02-9-1119_1560184	P4HA; prolyl 4-hydroxylase [EC:1.14.11.2]	K01737	09105 Amino acid metabolism	00330 Arginine and proline metabolism [PATH:ko00330]
NS-35119_2191104_2	NS-35119_2191104	cobS; cobaltochelatase CobS [EC:6.6.1.2]	K01784	09108 Metabolism of cofactors and vitamins	00860 Porphyrin metabolism [PATH:ko00860]
S01-10-1119_1317225_4	S01-10-1119_1317225	E4.2.1.46, rfbB, rffG; dTDP-glucose 4,6-dehydratase [EC:4.2.1.46]	K15894	09107 Glycan biosynthesis and metabolism	00541 O-Antigen nucleotide sugar biosynthesis [PATH:ko00541]
S01-101119_531013_15	S01-101119_531013	glmS, GFPT; glutamine---fructose-6-phosphate transaminase (isomerizing) [EC:2.6.1.16]	K00558	09101 Carbohydrate metabolism	00520 Amino sugar and nucleotide sugar metabolism [PATH:ko00520]
S01-101119_723582_4	S01-101119_723582	DNMT1, dcm; DNA (cytosine-5)-methyltransferase 1 [EC:2.1.1.37]	K03462	09105 Amino acid metabolism	00270 Cysteine and methionine metabolism [PATH:ko00270]
S02-9-2141_2272600_10	S02-9-2141_2272600	cysH; phosphoadenosine phosphosulfate reductase [EC:1.8.4.8 1.8.4.10]	K00390	09102 Energy metabolism	00920 Sulfur metabolism [PATH:ko00920]
NS-31119_37589_3	NS-31119_37589	cobS; cobaltochelatase CobS [EC:6.6.1.2]	K01784	09108 Metabolism of cofactors and vitamins	00860 Porphyrin metabolism [PATH:ko00860]
S05-6-2-2021141_1479734_3	S05-6-2-2021141_1479734	DNMT1, dcm; DNA (cytosine-5)-methyltransferase 1 [EC:2.1.1.37]	K03462	09105 Amino acid metabolism	00270 Cysteine and methionine metabolism [PATH:ko00270]
17sumH37_1544_length_12841_cov_70.896684_1	17sumH37_1544_length_12841_cov_70.896684	DNMT3A; DNA (cytosine-5)-methyltransferase 3A [EC:2.1.1.37]	K02377	09105 Amino acid metabolism	00270 Cysteine and methionine metabolism [PATH:ko00270]
S03-9-1141_4391650_15	S03-9-1141_4391650	P4HA; prolyl 4-hydroxylase [EC:1.14.11.2]	K01737	09105 Amino acid metabolism	00330 Arginine and proline metabolism [PATH:ko00330]
S01-10-1119_1471337_22	S01-10-1119_1471337	E4.2.1.46, rfbB, rffG; dTDP-glucose 4,6-dehydratase [EC:4.2.1.46]	K15894	09107 Glycan biosynthesis and metabolism	00541 O-Antigen nucleotide sugar biosynthesis [PATH:ko00541]
17sumH01_962_length_17721_cov_106.894826_15	17sumH01_962_length_17721_cov_106.894826	DNMT3A; DNA (cytosine-5)-methyltransferase 3A [EC:2.1.1.37]	K02377	09105 Amino acid metabolism	00270 Cysteine and methionine metabolism [PATH:ko00270]
S01-10-2141_3060588_9	S01-10-2141_3060588	cobS; cobaltochelatase CobS [EC:6.6.1.2]	K01784	09108 Metabolism of cofactors and vitamins	00860 Porphyrin metabolism [PATH:ko00860]
S04-4141_1983951_40	S04-4141_1983951	cysH; phosphoadenosine phosphosulfate reductase [EC:1.8.4.8 1.8.4.10]	K00390	09102 Energy metabolism	00920 Sulfur metabolism [PATH:ko00920]
NS-35119_2592777_22	NS-35119_2592777	DNMT1, dcm; DNA (cytosine-5)-methyltransferase 1 [EC:2.1.1.37]	K03462	09105 Amino acid metabolism	00270 Cysteine and methionine metabolism [PATH:ko00270]
S05-6-2-2021141_3475433_39	S05-6-2-2021141_3475433	glmS, GFPT; glutamine---fructose-6-phosphate transaminase (isomerizing) [EC:2.6.1.16]	K00558	09101 Carbohydrate metabolism	00520 Amino sugar and nucleotide sugar metabolism [PATH:ko00520]
19sumH06_6733_length_5548_cov_3.819407_2	19sumH06_6733_length_5548_cov_3.819407	nudB, ntpA; dihydroneopterin triphosphate diphosphatase [EC:3.6.1.67]	K00558	09108 Metabolism of cofactors and vitamins	00790 Folate biosynthesis [PATH:ko00790]
19sumN23_4719_length_6830_cov_90.573284_10	19sumN23_4719_length_6830_cov_90.573284	DNMT1, dcm; DNA (cytosine-5)-methyltransferase 1 [EC:2.1.1.37]	K03462	09105 Amino acid metabolism	00270 Cysteine and methionine metabolism [PATH:ko00270]
S01-101119_360190_32	S01-101119_360190	galE, GALE; UDP-glucose 4-epimerase [EC:5.1.3.2]	K01710	09101 Carbohydrate metabolism	00052 Galactose metabolism [PATH:ko00052]
19fallH45_13_length_79516_cov_58.102868_73	19fallH45_13_length_79516_cov_58.102868	E4.2.1.46, rfbB, rffG; dTDP-glucose 4,6-dehydratase [EC:4.2.1.46]	K15894	09107 Glycan biosynthesis and metabolism	00541 O-Antigen nucleotide sugar biosynthesis [PATH:ko00541]
19fallH45_13_length_79516_cov_58.102868_85	19fallH45_13_length_79516_cov_58.102868	galE, GALE; UDP-glucose 4-epimerase [EC:5.1.3.2]	K01710	09101 Carbohydrate metabolism	00052 Galactose metabolism [PATH:ko00052]
19fallH45_13_length_79516_cov_58.102868_89	19fallH45_13_length_79516_cov_58.102868	queC; 7-cyano-7-deazaguanine synthase [EC:6.3.4.20]	K01784	09108 Metabolism of cofactors and vitamins	00790 Folate biosynthesis [PATH:ko00790]
S03-92119_3564761_6	S03-92119_3564761	UXS1, uxs; UDP-glucuronate decarboxylase [EC:4.1.1.35]	K17398	09101 Carbohydrate metabolism	00520 Amino sugar and nucleotide sugar metabolism [PATH:ko00520]
S03-9-1141_174208_3	S03-9-1141_174208	DNMT1, dcm; DNA (cytosine-5)-methyltransferase 1 [EC:2.1.1.37]	K03462	09105 Amino acid metabolism	00270 Cysteine and methionine metabolism [PATH:ko00270]
19sumH09_91_length_48982_cov_11.674515_22	19sumH09_91_length_48982_cov_11.674515	DNMT1, dcm; DNA (cytosine-5)-methyltransferase 1 [EC:2.1.1.37]	K03462	09105 Amino acid metabolism	00270 Cysteine and methionine metabolism [PATH:ko00270]
S05-1119_1921249_21	S05-1119_1921249	gmd, GMDS; GDPmannose 4,6-dehydratase [EC:4.2.1.47]	K00558	09101 Carbohydrate metabolism	00051 Fructose and mannose metabolism [PATH:ko00051]
S03-9-1141_649491_3	S03-9-1141_649491	mec; [CysO sulfur-carrier protein]-S-L-cysteine hydrolase [EC:3.13.1.6]	K01711	09123 Folding, sorting and degradation	04122 Sulfur relay system [PATH:ko04122]
S01-10-1119_1365197_7	S01-10-1119_1365197	GCH1, folE; GTP cyclohydrolase IA [EC:3.5.4.16]	K00390	09108 Metabolism of cofactors and vitamins	00790 Folate biosynthesis [PATH:ko00790]
S03-9-1141_7106796_18	S03-9-1141_7106796	K23144; UDP-N-acetylglucosamine diphosphorylase / glucose-1-phosphate thymidylyltransferase / UDP-N-acetylgalactosamine diphosphorylase / glucosamine-1-phosphate N-acetyltransferase / galactosamine-1-phosphate N-acetyltransferase [EC:2.7.7.23 2.7.7.24 2.7.7.83 2.3.1.157 2.3.1.276]	#VALUE!	09101 Carbohydrate metabolism	00520 Amino sugar and nucleotide sugar metabolism [PATH:ko00520]
CJK3-3119_1684258_9	CJK3-3119_1684258	E2.7.7.24, rfbA, rffH; glucose-1-phosphate thymidylyltransferase [EC:2.7.7.24]	K00472	09107 Glycan biosynthesis and metabolism	00541 O-Antigen nucleotide sugar biosynthesis [PATH:ko00541]
CJK3-3119_1684258_11	CJK3-3119_1684258	DNMT1, dcm; DNA (cytosine-5)-methyltransferase 1 [EC:2.1.1.37]	K03462	09105 Amino acid metabolism	00270 Cysteine and methionine metabolism [PATH:ko00270]
NS-31119_306775_12	NS-31119_306775	purF, PPAT; amidophosphoribosyltransferase [EC:2.4.2.14]	K01784	09104 Nucleotide metabolism	00230 Purine metabolism [PATH:ko00230]
S01-10-1119_1491629_10	S01-10-1119_1491629	galE, GALE; UDP-glucose 4-epimerase [EC:5.1.3.2]	K01710	09101 Carbohydrate metabolism	00052 Galactose metabolism [PATH:ko00052]
S01-10-1119_1491629_12	S01-10-1119_1491629	UXS1, uxs; UDP-glucuronate decarboxylase [EC:4.1.1.35]	K17398	09101 Carbohydrate metabolism	00520 Amino sugar and nucleotide sugar metabolism [PATH:ko00520]
S01-10-1119_1491629_14	S01-10-1119_1491629	galE, GALE; UDP-glucose 4-epimerase [EC:5.1.3.2]	K01710	09101 Carbohydrate metabolism	00052 Galactose metabolism [PATH:ko00052]
YS-27119_1274029_36	YS-27119_1274029	DNMT1, dcm; DNA (cytosine-5)-methyltransferase 1 [EC:2.1.1.37]	K03462	09105 Amino acid metabolism	00270 Cysteine and methionine metabolism [PATH:ko00270]
18sumH37_14_length_98696_cov_7.343812_70	18sumH37_14_length_98696_cov_7.343812	DNMT1, dcm; DNA (cytosine-5)-methyltransferase 1 [EC:2.1.1.37]	K03462	09105 Amino acid metabolism	00270 Cysteine and methionine metabolism [PATH:ko00270]
18sumH37_14_length_98696_cov_7.343812_73	18sumH37_14_length_98696_cov_7.343812	cysH; phosphoadenosine phosphosulfate reductase [EC:1.8.4.8 1.8.4.10]	K00390	09102 Energy metabolism	00920 Sulfur metabolism [PATH:ko00920]
18sumH34_340_length_27281_cov_23.412143_20	18sumH34_340_length_27281_cov_23.412143	E4.2.1.46, rfbB, rffG; dTDP-glucose 4,6-dehydratase [EC:4.2.1.46]	K15894	09107 Glycan biosynthesis and metabolism	00541 O-Antigen nucleotide sugar biosynthesis [PATH:ko00541]
S03-9-1141_5370265_5	S03-9-1141_5370265	DNMT1, dcm; DNA (cytosine-5)-methyltransferase 1 [EC:2.1.1.37]	K03462	09105 Amino acid metabolism	00270 Cysteine and methionine metabolism [PATH:ko00270]
NS-31119_773450_4	NS-31119_773450	gmhC, hldE, waaE, rfaE; D-beta-D-heptose 7-phosphate kinase / D-beta-D-heptose 1-phosphate adenosyltransferase [EC:2.7.1.167 2.7.7.70]	K01784	09107 Glycan biosynthesis and metabolism	00540 Lipopolysaccharide biosynthesis [PATH:ko00540]
NS-23-2119_942084_75	NS-23-2119_942084	cobS; cobaltochelatase CobS [EC:6.6.1.2]	K01784	09108 Metabolism of cofactors and vitamins	00860 Porphyrin metabolism [PATH:ko00860]
NS-23-2119_942084_84	NS-23-2119_942084	lpxH; UDP-2,3-diacylglucosamine hydrolase [EC:3.6.1.54]	K00820	09107 Glycan biosynthesis and metabolism	00540 Lipopolysaccharide biosynthesis [PATH:ko00540]
NS-41119_1159816_4	NS-41119_1159816	queD, ptpS, PTS; 6-pyruvoyltetrahydropterin/6-carboxytetrahydropterin synthase [EC:4.2.3.12 4.1.2.50]	K00558	09108 Metabolism of cofactors and vitamins	00790 Folate biosynthesis [PATH:ko00790]
NS-41119_1159816_8	NS-41119_1159816	queE; 7-carboxy-7-deazaguanine synthase [EC:4.3.99.3]	K01784	09108 Metabolism of cofactors and vitamins	00790 Folate biosynthesis [PATH:ko00790]
S05-6-2-2021141_4480437_12	S05-6-2-2021141_4480437	cysH; phosphoadenosine phosphosulfate reductase [EC:1.8.4.8 1.8.4.10]	K00390	09102 Energy metabolism	00920 Sulfur metabolism [PATH:ko00920]
S04-4141_230230_1	S04-4141_230230	cobT; cobaltochelatase CobT [EC:6.6.1.2]	K01784	09108 Metabolism of cofactors and vitamins	00860 Porphyrin metabolism [PATH:ko00860]
NS-23-2119_2140804_16	NS-23-2119_2140804	DNMT1, dcm; DNA (cytosine-5)-methyltransferase 1 [EC:2.1.1.37]	K03462	09105 Amino acid metabolism	00270 Cysteine and methionine metabolism [PATH:ko00270]
19fallH09_1169_length_15997_cov_24.137185_15	19fallH09_1169_length_15997_cov_24.137185	nudB, ntpA; dihydroneopterin triphosphate diphosphatase [EC:3.6.1.67]	K00558	09108 Metabolism of cofactors and vitamins	00790 Folate biosynthesis [PATH:ko00790]
19sprB26_1306_length_19924_cov_8.451457_5	19sprB26_1306_length_19924_cov_8.451457	wbbL; N-acetylglucosaminyl-diphospho-decaprenol L-rhamnosyltransferase [EC:2.4.1.289]	K00472	09107 Glycan biosynthesis and metabolism	00572 Arabinogalactan biosynthesis - Mycobacterium [PATH:ko00572]
19sprB26_1306_length_19924_cov_8.451457_6	19sprB26_1306_length_19924_cov_8.451457	E4.2.1.46, rfbB, rffG; dTDP-glucose 4,6-dehydratase [EC:4.2.1.46]	K15894	09107 Glycan biosynthesis and metabolism	00541 O-Antigen nucleotide sugar biosynthesis [PATH:ko00541]
S02-9-2141_5251065_1	S02-9-2141_5251065	cobS; cobaltochelatase CobS [EC:6.6.1.2]	K01784	09108 Metabolism of cofactors and vitamins	00860 Porphyrin metabolism [PATH:ko00860]
CJK3-3119_1865042_2	CJK3-3119_1865042	GCH1, folE; GTP cyclohydrolase IA [EC:3.5.4.16]	K00390	09108 Metabolism of cofactors and vitamins	00790 Folate biosynthesis [PATH:ko00790]
CJK3-3119_1865042_3	CJK3-3119_1865042	queE; 7-carboxy-7-deazaguanine synthase [EC:4.3.99.3]	K01784	09108 Metabolism of cofactors and vitamins	00790 Folate biosynthesis [PATH:ko00790]
CJK3-3119_1788587_2	CJK3-3119_1788587	DNMT1, dcm; DNA (cytosine-5)-methyltransferase 1 [EC:2.1.1.37]	K03462	09105 Amino acid metabolism	00270 Cysteine and methionine metabolism [PATH:ko00270]
CJK3-3119_1788587_15	CJK3-3119_1788587	cobS; cobaltochelatase CobS [EC:6.6.1.2]	K01784	09108 Metabolism of cofactors and vitamins	00860 Porphyrin metabolism [PATH:ko00860]
19sumH38_1825_length_12947_cov_3.643655_14	19sumH38_1825_length_12947_cov_3.643655	DNMT1, dcm; DNA (cytosine-5)-methyltransferase 1 [EC:2.1.1.37]	K03462	09105 Amino acid metabolism	00270 Cysteine and methionine metabolism [PATH:ko00270]
YS-27119_1983045_6	YS-27119_1983045	DNMT1, dcm; DNA (cytosine-5)-methyltransferase 1 [EC:2.1.1.37]	K03462	09105 Amino acid metabolism	00270 Cysteine and methionine metabolism [PATH:ko00270]
S03-9-1141_298766_8	S03-9-1141_298766	DNMT1, dcm; DNA (cytosine-5)-methyltransferase 1 [EC:2.1.1.37]	K03462	09105 Amino acid metabolism	00270 Cysteine and methionine metabolism [PATH:ko00270]
17sumH37_1036_length_16815_cov_5.988126_17	17sumH37_1036_length_16815_cov_5.988126	capD; UDP-glucose 4-epimerase [EC:5.1.3.2]	K01784	09101 Carbohydrate metabolism	00052 Galactose metabolism [PATH:ko00052]
17sumH37_1036_length_16815_cov_5.988126_20	17sumH37_1036_length_16815_cov_5.988126	galE, GALE; UDP-glucose 4-epimerase [EC:5.1.3.2]	K01710	09101 Carbohydrate metabolism	00052 Galactose metabolism [PATH:ko00052]
19winB67_1220_length_15016_cov_5.705100_7	19winB67_1220_length_15016_cov_5.705100	queC; 7-cyano-7-deazaguanine synthase [EC:6.3.4.20]	K01784	09108 Metabolism of cofactors and vitamins	00790 Folate biosynthesis [PATH:ko00790]
S02-9-2141_5468463_8	S02-9-2141_5468463	DNMT1, dcm; DNA (cytosine-5)-methyltransferase 1 [EC:2.1.1.37]	K03462	09105 Amino acid metabolism	00270 Cysteine and methionine metabolism [PATH:ko00270]
S02-3119_1377986_7	S02-3119_1377986	galE, GALE; UDP-glucose 4-epimerase [EC:5.1.3.2]	K01710	09101 Carbohydrate metabolism	00052 Galactose metabolism [PATH:ko00052]
CJK3-3119_45206_77	CJK3-3119_45206	P4HA; prolyl 4-hydroxylase [EC:1.14.11.2]	K01737	09105 Amino acid metabolism	00330 Arginine and proline metabolism [PATH:ko00330]
19winB28_2584_length_9448_cov_4.703503_13	19winB28_2584_length_9448_cov_4.703503	purC; phosphoribosylaminoimidazole-succinocarboxamide synthase [EC:6.3.2.6]	K00820	09104 Nucleotide metabolism	00230 Purine metabolism [PATH:ko00230]
S02-9-2141_6028818_16	S02-9-2141_6028818	queC; 7-cyano-7-deazaguanine synthase [EC:6.3.4.20]	K01784	09108 Metabolism of cofactors and vitamins	00790 Folate biosynthesis [PATH:ko00790]
S02-9-2141_6028818_17	S02-9-2141_6028818	queD, ptpS, PTS; 6-pyruvoyltetrahydropterin/6-carboxytetrahydropterin synthase [EC:4.2.3.12 4.1.2.50]	K00558	09108 Metabolism of cofactors and vitamins	00790 Folate biosynthesis [PATH:ko00790]
S02-9-2141_455290_1 1-6445/7099_3	S02-9-2141_455290_1	DNMT1, dcm; DNA (cytosine-5)-methyltransferase 1 [EC:2.1.1.37]	K03462	09105 Amino acid metabolism	00270 Cysteine and methionine metabolism [PATH:ko00270]
S02-9-2141_4462235_8	S02-9-2141_4462235	cobS; cobaltochelatase CobS [EC:6.6.1.2]	K01784	09108 Metabolism of cofactors and vitamins	00860 Porphyrin metabolism [PATH:ko00860]
18sumH34_4250_length_5138_cov_41.447177_4	18sumH34_4250_length_5138_cov_41.447177	moaA, CNX2; GTP 3',8-cyclase [EC:4.1.99.22]	K00472	09108 Metabolism of cofactors and vitamins	00790 Folate biosynthesis [PATH:ko00790]
S04-6141_1245910_2	S04-6141_1245910	DNMT1, dcm; DNA (cytosine-5)-methyltransferase 1 [EC:2.1.1.37]	K03462	09105 Amino acid metabolism	00270 Cysteine and methionine metabolism [PATH:ko00270]
19winB49_3566_length_8089_cov_44.108912_11	19winB49_3566_length_8089_cov_44.108912	DNMT1, dcm; DNA (cytosine-5)-methyltransferase 1 [EC:2.1.1.37]	K03462	09105 Amino acid metabolism	00270 Cysteine and methionine metabolism [PATH:ko00270]
S05-1119_988711_12	S05-1119_988711	DNMT1, dcm; DNA (cytosine-5)-methyltransferase 1 [EC:2.1.1.37]	K03462	09105 Amino acid metabolism	00270 Cysteine and methionine metabolism [PATH:ko00270]
NS-40119_1353196_13	NS-40119_1353196	DNMT1, dcm; DNA (cytosine-5)-methyltransferase 1 [EC:2.1.1.37]	K03462	09105 Amino acid metabolism	00270 Cysteine and methionine metabolism [PATH:ko00270]
S02-3119_283073_14	S02-3119_283073	P4HA; prolyl 4-hydroxylase [EC:1.14.11.2]	K01737	09105 Amino acid metabolism	00330 Arginine and proline metabolism [PATH:ko00330]
S02-3119_2131510_8	S02-3119_2131510	DNMT1, dcm; DNA (cytosine-5)-methyltransferase 1 [EC:2.1.1.37]	K03462	09105 Amino acid metabolism	00270 Cysteine and methionine metabolism [PATH:ko00270]
17sumH37_140_length_44765_cov_77.538962_58	17sumH37_140_length_44765_cov_77.538962	DNMT1, dcm; DNA (cytosine-5)-methyltransferase 1 [EC:2.1.1.37]	K03462	09105 Amino acid metabolism	00270 Cysteine and methionine metabolism [PATH:ko00270]
S03-9-1141_6809572_6	S03-9-1141_6809572	DNMT1, dcm; DNA (cytosine-5)-methyltransferase 1 [EC:2.1.1.37]	K03462	09105 Amino acid metabolism	00270 Cysteine and methionine metabolism [PATH:ko00270]
NS-23-2119_632187_1	NS-23-2119_632187	queD, ptpS, PTS; 6-pyruvoyltetrahydropterin/6-carboxytetrahydropterin synthase [EC:4.2.3.12 4.1.2.50]	K00558	09108 Metabolism of cofactors and vitamins	00790 Folate biosynthesis [PATH:ko00790]
19fallB26_2142_length_10130_cov_10.960695_11	19fallB26_2142_length_10130_cov_10.960695	DNMT1, dcm; DNA (cytosine-5)-methyltransferase 1 [EC:2.1.1.37]	K03462	09105 Amino acid metabolism	00270 Cysteine and methionine metabolism [PATH:ko00270]
CJK3-3119_1185073_26	CJK3-3119_1185073	cobS; cobaltochelatase CobS [EC:6.6.1.2]	K01784	09108 Metabolism of cofactors and vitamins	00860 Porphyrin metabolism [PATH:ko00860]
S05-6-1-2021119_808241_11	S05-6-1-2021119_808241	cysH; phosphoadenosine phosphosulfate reductase [EC:1.8.4.8 1.8.4.10]	K00390	09102 Energy metabolism	00920 Sulfur metabolism [PATH:ko00920]
S05-6-1-2021119_808241_12	S05-6-1-2021119_808241	cysH; phosphoadenosine phosphosulfate reductase [EC:1.8.4.8 1.8.4.10]	K00390	09102 Energy metabolism	00920 Sulfur metabolism [PATH:ko00920]
19sumH09_397_length_29406_cov_36.854042_22	19sumH09_397_length_29406_cov_36.854042	TSTA3, fcl; GDP-L-fucose synthase [EC:1.1.1.271]	K09882	09101 Carbohydrate metabolism	00051 Fructose and mannose metabolism [PATH:ko00051]
S05-6-1-2021119_2094978_20	S05-6-1-2021119_2094978	gmhC, hldE, waaE, rfaE; D-beta-D-heptose 7-phosphate kinase / D-beta-D-heptose 1-phosphate adenosyltransferase [EC:2.7.1.167 2.7.7.70]	K01784	09107 Glycan biosynthesis and metabolism	00540 Lipopolysaccharide biosynthesis [PATH:ko00540]
S05-6-1-2021119_2094978_22	S05-6-1-2021119_2094978	gmhD, rfaD; ADP-L-glycero-D-manno-heptose 6-epimerase [EC:5.1.3.20]	K01711	09107 Glycan biosynthesis and metabolism	00540 Lipopolysaccharide biosynthesis [PATH:ko00540]
S05-6-1-2021119_2094978_28	S05-6-1-2021119_2094978	galE, GALE; UDP-glucose 4-epimerase [EC:5.1.3.2]	K01710	09101 Carbohydrate metabolism	00052 Galactose metabolism [PATH:ko00052]
S05-6-1-2021119_2094978_29	S05-6-1-2021119_2094978	gmd, GMDS; GDPmannose 4,6-dehydratase [EC:4.2.1.47]	K00558	09101 Carbohydrate metabolism	00051 Fructose and mannose metabolism [PATH:ko00051]
S02-9-2141_2705946_4	S02-9-2141_2705946	cysH; phosphoadenosine phosphosulfate reductase [EC:1.8.4.8 1.8.4.10]	K00390	09102 Energy metabolism	00920 Sulfur metabolism [PATH:ko00920]
17sumB67_197_length_36802_cov_13.347403_35	17sumB67_197_length_36802_cov_13.347403	purA, ADSS; adenylosuccinate synthase [EC:6.3.4.4]	K01711	09104 Nucleotide metabolism	00230 Purine metabolism [PATH:ko00230]
S01-101119_2435307_3	S01-101119_2435307	queD, ptpS, PTS; 6-pyruvoyltetrahydropterin/6-carboxytetrahydropterin synthase [EC:4.2.3.12 4.1.2.50]	K00558	09108 Metabolism of cofactors and vitamins	00790 Folate biosynthesis [PATH:ko00790]
S01-101119_2435307_4	S01-101119_2435307	queE; 7-carboxy-7-deazaguanine synthase [EC:4.3.99.3]	K01784	09108 Metabolism of cofactors and vitamins	00790 Folate biosynthesis [PATH:ko00790]
S01-101119_2435307_7	S01-101119_2435307	GCH1, folE; GTP cyclohydrolase IA [EC:3.5.4.16]	K00390	09108 Metabolism of cofactors and vitamins	00790 Folate biosynthesis [PATH:ko00790]
CJK3-3119_413710|provirus_2578_41359_14	CJK3-3119_413710|provirus_2578_41359	galE, GALE; UDP-glucose 4-epimerase [EC:5.1.3.2]	K01710	09101 Carbohydrate metabolism	00052 Galactose metabolism [PATH:ko00052]
17sumH37_4838_length_5765_cov_5.271979_2	17sumH37_4838_length_5765_cov_5.271979	K23144; UDP-N-acetylglucosamine diphosphorylase / glucose-1-phosphate thymidylyltransferase / UDP-N-acetylgalactosamine diphosphorylase / glucosamine-1-phosphate N-acetyltransferase / galactosamine-1-phosphate N-acetyltransferase [EC:2.7.7.23 2.7.7.24 2.7.7.83 2.3.1.157 2.3.1.276]	#VALUE!	09101 Carbohydrate metabolism	00520 Amino sugar and nucleotide sugar metabolism [PATH:ko00520]
S05-6-1-2021119_1272853_16	S05-6-1-2021119_1272853	DNMT1, dcm; DNA (cytosine-5)-methyltransferase 1 [EC:2.1.1.37]	K03462	09105 Amino acid metabolism	00270 Cysteine and methionine metabolism [PATH:ko00270]
BH-0-2119_997667_12	BH-0-2119_997667	DNMT1, dcm; DNA (cytosine-5)-methyltransferase 1 [EC:2.1.1.37]	K03462	09105 Amino acid metabolism	00270 Cysteine and methionine metabolism [PATH:ko00270]
S02-9-1119_510223_19	S02-9-1119_510223	psbD; photosystem II P680 reaction center D2 protein [EC:1.10.3.9]	K08678	09102 Energy metabolism	00195 Photosynthesis [PATH:ko00195]
BH-0-2119_2268954_25	BH-0-2119_2268954	DNMT1, dcm; DNA (cytosine-5)-methyltransferase 1 [EC:2.1.1.37]	K03462	09105 Amino acid metabolism	00270 Cysteine and methionine metabolism [PATH:ko00270]
S01-1119_2228572_27	S01-1119_2228572	GNPNAT1, GNA1; glucosamine-phosphate N-acetyltransferase [EC:2.3.1.4]	K00558	09101 Carbohydrate metabolism	00520 Amino sugar and nucleotide sugar metabolism [PATH:ko00520]
19winBS04_1499_length_13067_cov_23.245312_2	19winBS04_1499_length_13067_cov_23.245312	GCH1, folE; GTP cyclohydrolase IA [EC:3.5.4.16]	K00390	09108 Metabolism of cofactors and vitamins	00790 Folate biosynthesis [PATH:ko00790]
19winBS04_1499_length_13067_cov_23.245312_7	19winBS04_1499_length_13067_cov_23.245312	queE; 7-carboxy-7-deazaguanine synthase [EC:4.3.99.3]	K01784	09108 Metabolism of cofactors and vitamins	00790 Folate biosynthesis [PATH:ko00790]
19winBS04_1499_length_13067_cov_23.245312_8	19winBS04_1499_length_13067_cov_23.245312	queD, ptpS, PTS; 6-pyruvoyltetrahydropterin/6-carboxytetrahydropterin synthase [EC:4.2.3.12 4.1.2.50]	K00558	09108 Metabolism of cofactors and vitamins	00790 Folate biosynthesis [PATH:ko00790]
19winBS04_1499_length_13067_cov_23.245312_10	19winBS04_1499_length_13067_cov_23.245312	queC; 7-cyano-7-deazaguanine synthase [EC:6.3.4.20]	K01784	09108 Metabolism of cofactors and vitamins	00790 Folate biosynthesis [PATH:ko00790]
18sumH37_1079_length_21398_cov_6.481001_28	18sumH37_1079_length_21398_cov_6.481001	DNMT1, dcm; DNA (cytosine-5)-methyltransferase 1 [EC:2.1.1.37]	K03462	09105 Amino acid metabolism	00270 Cysteine and methionine metabolism [PATH:ko00270]
17sumB67_735_length_17470_cov_15.782429_3	17sumB67_735_length_17470_cov_15.782429	GCH1, folE; GTP cyclohydrolase IA [EC:3.5.4.16]	K00390	09108 Metabolism of cofactors and vitamins	00790 Folate biosynthesis [PATH:ko00790]
S05-1119_2126286_49	S05-1119_2126286	DNMT1, dcm; DNA (cytosine-5)-methyltransferase 1 [EC:2.1.1.37]	K03462	09105 Amino acid metabolism	00270 Cysteine and methionine metabolism [PATH:ko00270]
S03-92119_1359203_1 2983-6316/6316_1	S03-92119_1359203_1	P4HA; prolyl 4-hydroxylase [EC:1.14.11.2]	K01737	09105 Amino acid metabolism	00330 Arginine and proline metabolism [PATH:ko00330]
NS-35119_1963056_3	NS-35119_1963056	galE, GALE; UDP-glucose 4-epimerase [EC:5.1.3.2]	K01710	09101 Carbohydrate metabolism	00052 Galactose metabolism [PATH:ko00052]
NS-35119_1963056_6	NS-35119_1963056	UXS1, uxs; UDP-glucuronate decarboxylase [EC:4.1.1.35]	K17398	09101 Carbohydrate metabolism	00520 Amino sugar and nucleotide sugar metabolism [PATH:ko00520]
NS-23-2119_2738605_12	NS-23-2119_2738605	DNMT3A; DNA (cytosine-5)-methyltransferase 3A [EC:2.1.1.37]	K02377	09105 Amino acid metabolism	00270 Cysteine and methionine metabolism [PATH:ko00270]
S04-6141_1596052_8	S04-6141_1596052	gmd, GMDS; GDPmannose 4,6-dehydratase [EC:4.2.1.47]	K00558	09101 Carbohydrate metabolism	00051 Fructose and mannose metabolism [PATH:ko00051]
19fallH40_3664_length_8314_cov_6.821649_3	19fallH40_3664_length_8314_cov_6.821649	cobS; cobaltochelatase CobS [EC:6.6.1.2]	K01784	09108 Metabolism of cofactors and vitamins	00860 Porphyrin metabolism [PATH:ko00860]
17sumB67_4264_length_5400_cov_32.038541_2	17sumB67_4264_length_5400_cov_32.038541	UXS1, uxs; UDP-glucuronate decarboxylase [EC:4.1.1.35]	K17398	09101 Carbohydrate metabolism	00520 Amino sugar and nucleotide sugar metabolism [PATH:ko00520]
NS-40119_2237027_12	NS-40119_2237027	galE, GALE; UDP-glucose 4-epimerase [EC:5.1.3.2]	K01710	09101 Carbohydrate metabolism	00052 Galactose metabolism [PATH:ko00052]
S03-92119_1871895_4	S03-92119_1871895	rfbD, rmlD; dTDP-4-dehydrorhamnose reductase [EC:1.1.1.133]	K01495	09107 Glycan biosynthesis and metabolism	00541 O-Antigen nucleotide sugar biosynthesis [PATH:ko00541]
NS-31119_1417108_8	NS-31119_1417108	DNMT1, dcm; DNA (cytosine-5)-methyltransferase 1 [EC:2.1.1.37]	K03462	09105 Amino acid metabolism	00270 Cysteine and methionine metabolism [PATH:ko00270]
YS-27119_5996_13	YS-27119_5996	DNMT1, dcm; DNA (cytosine-5)-methyltransferase 1 [EC:2.1.1.37]	K03462	09105 Amino acid metabolism	00270 Cysteine and methionine metabolism [PATH:ko00270]
S01-10-1119_1246081_19	S01-10-1119_1246081	cobS; cobaltochelatase CobS [EC:6.6.1.2]	K01784	09108 Metabolism of cofactors and vitamins	00860 Porphyrin metabolism [PATH:ko00860]
19sumH09_5_length_114404_cov_7.801494_11	19sumH09_5_length_114404_cov_7.801494	purA, ADSS; adenylosuccinate synthase [EC:6.3.4.4]	K01711	09104 Nucleotide metabolism	00230 Purine metabolism [PATH:ko00230]
19sumH09_5_length_114404_cov_7.801494_34	19sumH09_5_length_114404_cov_7.801494	gmd, GMDS; GDPmannose 4,6-dehydratase [EC:4.2.1.47]	K00558	09101 Carbohydrate metabolism	00051 Fructose and mannose metabolism [PATH:ko00051]
19sumH09_5_length_114404_cov_7.801494_36	19sumH09_5_length_114404_cov_7.801494	galE, GALE; UDP-glucose 4-epimerase [EC:5.1.3.2]	K01710	09101 Carbohydrate metabolism	00052 Galactose metabolism [PATH:ko00052]
19sumH09_5_length_114404_cov_7.801494_37	19sumH09_5_length_114404_cov_7.801494	galE, GALE; UDP-glucose 4-epimerase [EC:5.1.3.2]	K01710	09101 Carbohydrate metabolism	00052 Galactose metabolism [PATH:ko00052]
S05-6-2-2021141_4463034_30	S05-6-2-2021141_4463034	cysH; phosphoadenosine phosphosulfate reductase [EC:1.8.4.8 1.8.4.10]	K00390	09102 Energy metabolism	00920 Sulfur metabolism [PATH:ko00920]
18sumH01_946_length_20764_cov_5.633782_15	18sumH01_946_length_20764_cov_5.633782	TSTA3, fcl; GDP-L-fucose synthase [EC:1.1.1.271]	K09882	09101 Carbohydrate metabolism	00051 Fructose and mannose metabolism [PATH:ko00051]
18sumH01_946_length_20764_cov_5.633782_16	18sumH01_946_length_20764_cov_5.633782	gmd, GMDS; GDPmannose 4,6-dehydratase [EC:4.2.1.47]	K00558	09101 Carbohydrate metabolism	00051 Fructose and mannose metabolism [PATH:ko00051]
S03-92119_3250606_2	S03-92119_3250606	galE, GALE; UDP-glucose 4-epimerase [EC:5.1.3.2]	K01710	09101 Carbohydrate metabolism	00052 Galactose metabolism [PATH:ko00052]
S03-92119_3250606_4	S03-92119_3250606	E4.2.1.46, rfbB, rffG; dTDP-glucose 4,6-dehydratase [EC:4.2.1.46]	K15894	09107 Glycan biosynthesis and metabolism	00541 O-Antigen nucleotide sugar biosynthesis [PATH:ko00541]
S05-6-2-2021141_568691_1	S05-6-2-2021141_568691	psbA; photosystem II P680 reaction center D1 protein [EC:1.10.3.9]	K10026	09102 Energy metabolism	00195 Photosynthesis [PATH:ko00195]
YS-27119_2718498_9	YS-27119_2718498	GCH1, folE; GTP cyclohydrolase IA [EC:3.5.4.16]	K00390	09108 Metabolism of cofactors and vitamins	00790 Folate biosynthesis [PATH:ko00790]
YS-27119_2718498_13	YS-27119_2718498	queE; 7-carboxy-7-deazaguanine synthase [EC:4.3.99.3]	K01784	09108 Metabolism of cofactors and vitamins	00790 Folate biosynthesis [PATH:ko00790]
YS-27119_2718498_14	YS-27119_2718498	queD, ptpS, PTS; 6-pyruvoyltetrahydropterin/6-carboxytetrahydropterin synthase [EC:4.2.3.12 4.1.2.50]	K00558	09108 Metabolism of cofactors and vitamins	00790 Folate biosynthesis [PATH:ko00790]
YS-27119_2718498_18	YS-27119_2718498	queC; 7-cyano-7-deazaguanine synthase [EC:6.3.4.20]	K01784	09108 Metabolism of cofactors and vitamins	00790 Folate biosynthesis [PATH:ko00790]
18sumH37_134_length_49186_cov_34.531477_5	18sumH37_134_length_49186_cov_34.531477	cobS; cobaltochelatase CobS [EC:6.6.1.2]	K01784	09108 Metabolism of cofactors and vitamins	00860 Porphyrin metabolism [PATH:ko00860]
18sumH37_134_length_49186_cov_34.531477_7	18sumH37_134_length_49186_cov_34.531477	cobT; cobaltochelatase CobT [EC:6.6.1.2]	K01784	09108 Metabolism of cofactors and vitamins	00860 Porphyrin metabolism [PATH:ko00860]
S04-6141_2821337_27	S04-6141_2821337	galE, GALE; UDP-glucose 4-epimerase [EC:5.1.3.2]	K01710	09101 Carbohydrate metabolism	00052 Galactose metabolism [PATH:ko00052]
19fallB26_1432_length_12762_cov_41.224758_2	19fallB26_1432_length_12762_cov_41.224758	gmhD, rfaD; ADP-L-glycero-D-manno-heptose 6-epimerase [EC:5.1.3.20]	K01711	09107 Glycan biosynthesis and metabolism	00540 Lipopolysaccharide biosynthesis [PATH:ko00540]
19fallB26_1432_length_12762_cov_41.224758_5	19fallB26_1432_length_12762_cov_41.224758	gmhC, hldE, waaE, rfaE; D-beta-D-heptose 7-phosphate kinase / D-beta-D-heptose 1-phosphate adenosyltransferase [EC:2.7.1.167 2.7.7.70]	K01784	09107 Glycan biosynthesis and metabolism	00540 Lipopolysaccharide biosynthesis [PATH:ko00540]
S04-4141_895366_16	S04-4141_895366	psbA; photosystem II P680 reaction center D1 protein [EC:1.10.3.9]	K10026	09102 Energy metabolism	00195 Photosynthesis [PATH:ko00195]
NS-40119_1402088_24	NS-40119_1402088	TSTA3, fcl; GDP-L-fucose synthase [EC:1.1.1.271]	K09882	09101 Carbohydrate metabolism	00051 Fructose and mannose metabolism [PATH:ko00051]
NS-40119_1402088_25	NS-40119_1402088	gmd, GMDS; GDPmannose 4,6-dehydratase [EC:4.2.1.47]	K00558	09101 Carbohydrate metabolism	00051 Fructose and mannose metabolism [PATH:ko00051]
NS-40119_2282905_8	NS-40119_2282905	E4.2.1.46, rfbB, rffG; dTDP-glucose 4,6-dehydratase [EC:4.2.1.46]	K15894	09107 Glycan biosynthesis and metabolism	00541 O-Antigen nucleotide sugar biosynthesis [PATH:ko00541]
S03-9-1141_885634_3	S03-9-1141_885634	mec; [CysO sulfur-carrier protein]-S-L-cysteine hydrolase [EC:3.13.1.6]	K01711	09123 Folding, sorting and degradation	04122 Sulfur relay system [PATH:ko04122]
S03-9-1141_6302954_1	S03-9-1141_6302954	cobS; cobaltochelatase CobS [EC:6.6.1.2]	K01784	09108 Metabolism of cofactors and vitamins	00860 Porphyrin metabolism [PATH:ko00860]
18sumH37_7882_length_6249_cov_8.498708_1	18sumH37_7882_length_6249_cov_8.498708	psbD; photosystem II P680 reaction center D2 protein [EC:1.10.3.9]	K08678	09102 Energy metabolism	00195 Photosynthesis [PATH:ko00195]
S01-101119_348514_1	S01-101119_348514	galE, GALE; UDP-glucose 4-epimerase [EC:5.1.3.2]	K01710	09101 Carbohydrate metabolism	00052 Galactose metabolism [PATH:ko00052]
S01-101119_348514_3	S01-101119_348514	TSTA3, fcl; GDP-L-fucose synthase [EC:1.1.1.271]	K09882	09101 Carbohydrate metabolism	00051 Fructose and mannose metabolism [PATH:ko00051]
S01-101119_348514_4	S01-101119_348514	E4.2.1.46, rfbB, rffG; dTDP-glucose 4,6-dehydratase [EC:4.2.1.46]	K15894	09107 Glycan biosynthesis and metabolism	00541 O-Antigen nucleotide sugar biosynthesis [PATH:ko00541]
S01-101119_348514_9	S01-101119_348514	gmhC, hldE, waaE, rfaE; D-beta-D-heptose 7-phosphate kinase / D-beta-D-heptose 1-phosphate adenosyltransferase [EC:2.7.1.167 2.7.7.70]	K01784	09107 Glycan biosynthesis and metabolism	00540 Lipopolysaccharide biosynthesis [PATH:ko00540]
S01-101119_348514_10	S01-101119_348514	TSTA3, fcl; GDP-L-fucose synthase [EC:1.1.1.271]	K09882	09101 Carbohydrate metabolism	00051 Fructose and mannose metabolism [PATH:ko00051]
S01-101119_4563560_11	S01-101119_4563560	DNMT1, dcm; DNA (cytosine-5)-methyltransferase 1 [EC:2.1.1.37]	K03462	09105 Amino acid metabolism	00270 Cysteine and methionine metabolism [PATH:ko00270]
S03-9-1141_954829_7	S03-9-1141_954829	DNMT1, dcm; DNA (cytosine-5)-methyltransferase 1 [EC:2.1.1.37]	K03462	09105 Amino acid metabolism	00270 Cysteine and methionine metabolism [PATH:ko00270]
NS-31119_2287424_35	NS-31119_2287424	cobS; cobaltochelatase CobS [EC:6.6.1.2]	K01784	09108 Metabolism of cofactors and vitamins	00860 Porphyrin metabolism [PATH:ko00860]
S01-101119_3359304_1	S01-101119_3359304	DNMT1, dcm; DNA (cytosine-5)-methyltransferase 1 [EC:2.1.1.37]	K03462	09105 Amino acid metabolism	00270 Cysteine and methionine metabolism [PATH:ko00270]
S01-10-1119_566741_21	S01-10-1119_566741	queC; 7-cyano-7-deazaguanine synthase [EC:6.3.4.20]	K01784	09108 Metabolism of cofactors and vitamins	00790 Folate biosynthesis [PATH:ko00790]
S02-3119_802318_2	S02-3119_802318	galE, GALE; UDP-glucose 4-epimerase [EC:5.1.3.2]	K01710	09101 Carbohydrate metabolism	00052 Galactose metabolism [PATH:ko00052]
19fallB26_21_length_69080_cov_12.996682_22	19fallB26_21_length_69080_cov_12.996682	DNMT1, dcm; DNA (cytosine-5)-methyltransferase 1 [EC:2.1.1.37]	K03462	09105 Amino acid metabolism	00270 Cysteine and methionine metabolism [PATH:ko00270]
19fallB26_21_length_69080_cov_12.996682_31	19fallB26_21_length_69080_cov_12.996682	DNMT1, dcm; DNA (cytosine-5)-methyltransferase 1 [EC:2.1.1.37]	K03462	09105 Amino acid metabolism	00270 Cysteine and methionine metabolism [PATH:ko00270]
NS-41119_2644571_44	NS-41119_2644571	cobT; cobaltochelatase CobT [EC:6.6.1.2]	K01784	09108 Metabolism of cofactors and vitamins	00860 Porphyrin metabolism [PATH:ko00860]
NS-41119_2644571_46	NS-41119_2644571	cobS; cobaltochelatase CobS [EC:6.6.1.2]	K01784	09108 Metabolism of cofactors and vitamins	00860 Porphyrin metabolism [PATH:ko00860]
17sumH09_17_length_99755_cov_13.885607_122	17sumH09_17_length_99755_cov_13.885607	E5.1.3.6; UDP-glucuronate 4-epimerase [EC:5.1.3.6]	K01711	09101 Carbohydrate metabolism	00053 Ascorbate and aldarate metabolism [PATH:ko00053]
S02-3119_1161790_24	S02-3119_1161790	DNMT1, dcm; DNA (cytosine-5)-methyltransferase 1 [EC:2.1.1.37]	K03462	09105 Amino acid metabolism	00270 Cysteine and methionine metabolism [PATH:ko00270]
19fallH45_3271_length_9330_cov_8.764528_5	19fallH45_3271_length_9330_cov_8.764528	DNMT3A; DNA (cytosine-5)-methyltransferase 3A [EC:2.1.1.37]	K02377	09105 Amino acid metabolism	00270 Cysteine and methionine metabolism [PATH:ko00270]
19sumH09_2709_length_10020_cov_17.738786_20	19sumH09_2709_length_10020_cov_17.738786	purA, ADSS; adenylosuccinate synthase [EC:6.3.4.4]	K01711	09104 Nucleotide metabolism	00230 Purine metabolism [PATH:ko00230]
17sumH34_4491_length_7120_cov_3.785280_10	17sumH34_4491_length_7120_cov_3.785280	cysH; phosphoadenosine phosphosulfate reductase [EC:1.8.4.8 1.8.4.10]	K00390	09102 Energy metabolism	00920 Sulfur metabolism [PATH:ko00920]
BH-0-2119_1944724_18	BH-0-2119_1944724	P4HA; prolyl 4-hydroxylase [EC:1.14.11.2]	K01737	09105 Amino acid metabolism	00330 Arginine and proline metabolism [PATH:ko00330]
18sumH34_164_length_38969_cov_7.957984_6	18sumH34_164_length_38969_cov_7.957984	P4HA; prolyl 4-hydroxylase [EC:1.14.11.2]	K01737	09105 Amino acid metabolism	00330 Arginine and proline metabolism [PATH:ko00330]
18sumH34_164_length_38969_cov_7.957984_29	18sumH34_164_length_38969_cov_7.957984	cobS; cobaltochelatase CobS [EC:6.6.1.2]	K01784	09108 Metabolism of cofactors and vitamins	00860 Porphyrin metabolism [PATH:ko00860]
17sumH01_48_length_78491_cov_357.735134_30	17sumH01_48_length_78491_cov_357.735134	wbpP; UDP-N-acetylglucosamine 4-epimerase [EC:5.1.3.7]	K01784	09101 Carbohydrate metabolism	00520 Amino sugar and nucleotide sugar metabolism [PATH:ko00520]
17sumH01_48_length_78491_cov_357.735134_33	17sumH01_48_length_78491_cov_357.735134	capD; UDP-glucose 4-epimerase [EC:5.1.3.2]	K01784	09101 Carbohydrate metabolism	00052 Galactose metabolism [PATH:ko00052]
17sumH01_48_length_78491_cov_357.735134_41	17sumH01_48_length_78491_cov_357.735134	E4.2.1.46, rfbB, rffG; dTDP-glucose 4,6-dehydratase [EC:4.2.1.46]	K15894	09107 Glycan biosynthesis and metabolism	00541 O-Antigen nucleotide sugar biosynthesis [PATH:ko00541]
17sumH01_48_length_78491_cov_357.735134_90	17sumH01_48_length_78491_cov_357.735134	GCH1, folE; GTP cyclohydrolase IA [EC:3.5.4.16]	K00390	09108 Metabolism of cofactors and vitamins	00790 Folate biosynthesis [PATH:ko00790]
17sumH01_48_length_78491_cov_357.735134_95	17sumH01_48_length_78491_cov_357.735134	queE; 7-carboxy-7-deazaguanine synthase [EC:4.3.99.3]	K01784	09108 Metabolism of cofactors and vitamins	00790 Folate biosynthesis [PATH:ko00790]
17sumH01_48_length_78491_cov_357.735134_96	17sumH01_48_length_78491_cov_357.735134	queD, ptpS, PTS; 6-pyruvoyltetrahydropterin/6-carboxytetrahydropterin synthase [EC:4.2.3.12 4.1.2.50]	K00558	09108 Metabolism of cofactors and vitamins	00790 Folate biosynthesis [PATH:ko00790]
17sumH01_48_length_78491_cov_357.735134_109	17sumH01_48_length_78491_cov_357.735134	queC; 7-cyano-7-deazaguanine synthase [EC:6.3.4.20]	K01784	09108 Metabolism of cofactors and vitamins	00790 Folate biosynthesis [PATH:ko00790]
17sumH01_2310_length_10070_cov_14.987619_9	17sumH01_2310_length_10070_cov_14.987619	E4.2.1.46, rfbB, rffG; dTDP-glucose 4,6-dehydratase [EC:4.2.1.46]	K15894	09107 Glycan biosynthesis and metabolism	00541 O-Antigen nucleotide sugar biosynthesis [PATH:ko00541]
18sumH37_844_length_24014_cov_11.894445_27	18sumH37_844_length_24014_cov_11.894445	cysH; phosphoadenosine phosphosulfate reductase [EC:1.8.4.8 1.8.4.10]	K00390	09102 Energy metabolism	00920 Sulfur metabolism [PATH:ko00920]
17sumH37_1892_length_11304_cov_30.929772_9	17sumH37_1892_length_11304_cov_30.929772	DNMT1, dcm; DNA (cytosine-5)-methyltransferase 1 [EC:2.1.1.37]	K03462	09105 Amino acid metabolism	00270 Cysteine and methionine metabolism [PATH:ko00270]
S05-6-2-2021141_2113972_1	S05-6-2-2021141_2113972	queE; 7-carboxy-7-deazaguanine synthase [EC:4.3.99.3]	K01784	09108 Metabolism of cofactors and vitamins	00790 Folate biosynthesis [PATH:ko00790]
S05-6-2-2021141_2113972_2	S05-6-2-2021141_2113972	queD, ptpS, PTS; 6-pyruvoyltetrahydropterin/6-carboxytetrahydropterin synthase [EC:4.2.3.12 4.1.2.50]	K00558	09108 Metabolism of cofactors and vitamins	00790 Folate biosynthesis [PATH:ko00790]
S05-6-2-2021141_2113972_4	S05-6-2-2021141_2113972	queC; 7-cyano-7-deazaguanine synthase [EC:6.3.4.20]	K01784	09108 Metabolism of cofactors and vitamins	00790 Folate biosynthesis [PATH:ko00790]
S05-6-2-2021141_2113972_6	S05-6-2-2021141_2113972	GCH1, folE; GTP cyclohydrolase IA [EC:3.5.4.16]	K00390	09108 Metabolism of cofactors and vitamins	00790 Folate biosynthesis [PATH:ko00790]
S03-92119_1863725_10	S03-92119_1863725	GCH1, folE; GTP cyclohydrolase IA [EC:3.5.4.16]	K00390	09108 Metabolism of cofactors and vitamins	00790 Folate biosynthesis [PATH:ko00790]
S03-92119_1863725_12	S03-92119_1863725	queE; 7-carboxy-7-deazaguanine synthase [EC:4.3.99.3]	K01784	09108 Metabolism of cofactors and vitamins	00790 Folate biosynthesis [PATH:ko00790]
S03-92119_1863725_13	S03-92119_1863725	queD, ptpS, PTS; 6-pyruvoyltetrahydropterin/6-carboxytetrahydropterin synthase [EC:4.2.3.12 4.1.2.50]	K00558	09108 Metabolism of cofactors and vitamins	00790 Folate biosynthesis [PATH:ko00790]
S03-92119_1863725_14	S03-92119_1863725	queC; 7-cyano-7-deazaguanine synthase [EC:6.3.4.20]	K01784	09108 Metabolism of cofactors and vitamins	00790 Folate biosynthesis [PATH:ko00790]
NS-23-2119_1172209_8	NS-23-2119_1172209	DNMT1, dcm; DNA (cytosine-5)-methyltransferase 1 [EC:2.1.1.37]	K03462	09105 Amino acid metabolism	00270 Cysteine and methionine metabolism [PATH:ko00270]
19winB67_5929_length_5882_cov_64.588811_8	19winB67_5929_length_5882_cov_64.588811	GCH1, folE; GTP cyclohydrolase IA [EC:3.5.4.16]	K00390	09108 Metabolism of cofactors and vitamins	00790 Folate biosynthesis [PATH:ko00790]
S03-92119_2292182_31	S03-92119_2292182	DNMT1, dcm; DNA (cytosine-5)-methyltransferase 1 [EC:2.1.1.37]	K03462	09105 Amino acid metabolism	00270 Cysteine and methionine metabolism [PATH:ko00270]
S01-102141_1809264_3	S01-102141_1809264	P4HA; prolyl 4-hydroxylase [EC:1.14.11.2]	K01737	09105 Amino acid metabolism	00330 Arginine and proline metabolism [PATH:ko00330]
S01-101119_1339393_3	S01-101119_1339393	GCH1, folE; GTP cyclohydrolase IA [EC:3.5.4.16]	K00390	09108 Metabolism of cofactors and vitamins	00790 Folate biosynthesis [PATH:ko00790]
NS-40119_1654534_10	NS-40119_1654534	glmS, GFPT; glutamine---fructose-6-phosphate transaminase (isomerizing) [EC:2.6.1.16]	K00558	09101 Carbohydrate metabolism	00520 Amino sugar and nucleotide sugar metabolism [PATH:ko00520]
CJK3-3119_1814290_8	CJK3-3119_1814290	P4HA; prolyl 4-hydroxylase [EC:1.14.11.2]	K01737	09105 Amino acid metabolism	00330 Arginine and proline metabolism [PATH:ko00330]
S02-9-2141_6708426_19	S02-9-2141_6708426	P4HA; prolyl 4-hydroxylase [EC:1.14.11.2]	K01737	09105 Amino acid metabolism	00330 Arginine and proline metabolism [PATH:ko00330]
NS-35119_632930_2	NS-35119_632930	cobS; cobaltochelatase CobS [EC:6.6.1.2]	K01784	09108 Metabolism of cofactors and vitamins	00860 Porphyrin metabolism [PATH:ko00860]
NS-23-2119_1221853_98	NS-23-2119_1221853	gmhD, rfaD; ADP-L-glycero-D-manno-heptose 6-epimerase [EC:5.1.3.20]	K01711	09107 Glycan biosynthesis and metabolism	00540 Lipopolysaccharide biosynthesis [PATH:ko00540]
NS-23-2119_1221853_114	NS-23-2119_1221853	gmd, GMDS; GDPmannose 4,6-dehydratase [EC:4.2.1.47]	K00558	09101 Carbohydrate metabolism	00051 Fructose and mannose metabolism [PATH:ko00051]
S01-101119_4463453_20	S01-101119_4463453	cobS; cobaltochelatase CobS [EC:6.6.1.2]	K01784	09108 Metabolism of cofactors and vitamins	00860 Porphyrin metabolism [PATH:ko00860]
18sumH34_2020_length_8549_cov_63.053567_13	18sumH34_2020_length_8549_cov_63.053567	purF, PPAT; amidophosphoribosyltransferase [EC:2.4.2.14]	K01784	09104 Nucleotide metabolism	00230 Purine metabolism [PATH:ko00230]
S02-3119_989898_21	S02-3119_989898	DNMT1, dcm; DNA (cytosine-5)-methyltransferase 1 [EC:2.1.1.37]	K03462	09105 Amino acid metabolism	00270 Cysteine and methionine metabolism [PATH:ko00270]
S01-10-1119_861170_40	S01-10-1119_861170	DNMT1, dcm; DNA (cytosine-5)-methyltransferase 1 [EC:2.1.1.37]	K03462	09105 Amino acid metabolism	00270 Cysteine and methionine metabolism [PATH:ko00270]
S03-9-1141_1164444_36	S03-9-1141_1164444	DNMT1, dcm; DNA (cytosine-5)-methyltransferase 1 [EC:2.1.1.37]	K03462	09105 Amino acid metabolism	00270 Cysteine and methionine metabolism [PATH:ko00270]
NS-8-1119_710820_1 7569-41508/41508_1	NS-8-1119_710820_1	gmd, GMDS; GDPmannose 4,6-dehydratase [EC:4.2.1.47]	K00558	09101 Carbohydrate metabolism	00051 Fructose and mannose metabolism [PATH:ko00051]
18sumB67_3495_length_8171_cov_11.076269_6	18sumB67_3495_length_8171_cov_11.076269	DNMT1, dcm; DNA (cytosine-5)-methyltransferase 1 [EC:2.1.1.37]	K03462	09105 Amino acid metabolism	00270 Cysteine and methionine metabolism [PATH:ko00270]
NS-23-1119_769051_1	NS-23-1119_769051	purA, ADSS; adenylosuccinate synthase [EC:6.3.4.4]	K01711	09104 Nucleotide metabolism	00230 Purine metabolism [PATH:ko00230]
S01-5141_2692861_1	S01-5141_2692861	gmd, GMDS; GDPmannose 4,6-dehydratase [EC:4.2.1.47]	K00558	09101 Carbohydrate metabolism	00051 Fructose and mannose metabolism [PATH:ko00051]
NS-41119_1624306_11	NS-41119_1624306	TSTA3, fcl; GDP-L-fucose synthase [EC:1.1.1.271]	K09882	09101 Carbohydrate metabolism	00051 Fructose and mannose metabolism [PATH:ko00051]
NS-41119_1624306_21	NS-41119_1624306	TSTA3, fcl; GDP-L-fucose synthase [EC:1.1.1.271]	K09882	09101 Carbohydrate metabolism	00051 Fructose and mannose metabolism [PATH:ko00051]
S05-6-2-2021141_3531334_4	S05-6-2-2021141_3531334	ahbD; heme synthase	K00390	09108 Metabolism of cofactors and vitamins	00860 Porphyrin metabolism [PATH:ko00860]
19sprB26_601_length_32519_cov_17.936083_1	19sprB26_601_length_32519_cov_17.936083	DNMT1, dcm; DNA (cytosine-5)-methyltransferase 1 [EC:2.1.1.37]	K03462	09105 Amino acid metabolism	00270 Cysteine and methionine metabolism [PATH:ko00270]
19sumH09_4954_length_6680_cov_15.629283_3	19sumH09_4954_length_6680_cov_15.629283	nudB, ntpA; dihydroneopterin triphosphate diphosphatase [EC:3.6.1.67]	K00558	09108 Metabolism of cofactors and vitamins	00790 Folate biosynthesis [PATH:ko00790]
S02-9-2141_3773030_1	S02-9-2141_3773030	DNMT1, dcm; DNA (cytosine-5)-methyltransferase 1 [EC:2.1.1.37]	K03462	09105 Amino acid metabolism	00270 Cysteine and methionine metabolism [PATH:ko00270]
19fallH05_5110_length_7681_cov_5.224889_1	19fallH05_5110_length_7681_cov_5.224889	galE, GALE; UDP-glucose 4-epimerase [EC:5.1.3.2]	K01710	09101 Carbohydrate metabolism	00052 Galactose metabolism [PATH:ko00052]
19fallH05_5110_length_7681_cov_5.224889_2	19fallH05_5110_length_7681_cov_5.224889	TSTA3, fcl; GDP-L-fucose synthase [EC:1.1.1.271]	K09882	09101 Carbohydrate metabolism	00051 Fructose and mannose metabolism [PATH:ko00051]
19fallH05_5110_length_7681_cov_5.224889_3	19fallH05_5110_length_7681_cov_5.224889	gmd, GMDS; GDPmannose 4,6-dehydratase [EC:4.2.1.47]	K00558	09101 Carbohydrate metabolism	00051 Fructose and mannose metabolism [PATH:ko00051]
NS-35119_1886441_15	NS-35119_1886441	queD, ptpS, PTS; 6-pyruvoyltetrahydropterin/6-carboxytetrahydropterin synthase [EC:4.2.3.12 4.1.2.50]	K00558	09108 Metabolism of cofactors and vitamins	00790 Folate biosynthesis [PATH:ko00790]
CJK3-3119_1714606_18	CJK3-3119_1714606	E4.2.1.46, rfbB, rffG; dTDP-glucose 4,6-dehydratase [EC:4.2.1.46]	K15894	09107 Glycan biosynthesis and metabolism	00541 O-Antigen nucleotide sugar biosynthesis [PATH:ko00541]
19winB49_4076_length_7372_cov_84.074757_8	19winB49_4076_length_7372_cov_84.074757	P4HA; prolyl 4-hydroxylase [EC:1.14.11.2]	K01737	09105 Amino acid metabolism	00330 Arginine and proline metabolism [PATH:ko00330]
S02-3119_1473156_5	S02-3119_1473156	mec; [CysO sulfur-carrier protein]-S-L-cysteine hydrolase [EC:3.13.1.6]	K01711	09123 Folding, sorting and degradation	04122 Sulfur relay system [PATH:ko04122]
S03-92119_381362_3	S03-92119_381362	queD, ptpS, PTS; 6-pyruvoyltetrahydropterin/6-carboxytetrahydropterin synthase [EC:4.2.3.12 4.1.2.50]	K00558	09108 Metabolism of cofactors and vitamins	00790 Folate biosynthesis [PATH:ko00790]
S03-92119_381362_5	S03-92119_381362	queE; 7-carboxy-7-deazaguanine synthase [EC:4.3.99.3]	K01784	09108 Metabolism of cofactors and vitamins	00790 Folate biosynthesis [PATH:ko00790]
S01-5141_1590487_2	S01-5141_1590487	cobS; cobaltochelatase CobS [EC:6.6.1.2]	K01784	09108 Metabolism of cofactors and vitamins	00860 Porphyrin metabolism [PATH:ko00860]
S03-9-1141_936471_7	S03-9-1141_936471	cobS; cobaltochelatase CobS [EC:6.6.1.2]	K01784	09108 Metabolism of cofactors and vitamins	00860 Porphyrin metabolism [PATH:ko00860]
S02-9-2141_5607969_33	S02-9-2141_5607969	queD, ptpS, PTS; 6-pyruvoyltetrahydropterin/6-carboxytetrahydropterin synthase [EC:4.2.3.12 4.1.2.50]	K00558	09108 Metabolism of cofactors and vitamins	00790 Folate biosynthesis [PATH:ko00790]
S02-9-2141_5607969_34	S02-9-2141_5607969	queE; 7-carboxy-7-deazaguanine synthase [EC:4.3.99.3]	K01784	09108 Metabolism of cofactors and vitamins	00790 Folate biosynthesis [PATH:ko00790]
S02-9-2141_5607969_35	S02-9-2141_5607969	GCH1, folE; GTP cyclohydrolase IA [EC:3.5.4.16]	K00390	09108 Metabolism of cofactors and vitamins	00790 Folate biosynthesis [PATH:ko00790]
NS-31119_2193873_7	NS-31119_2193873	mec; [CysO sulfur-carrier protein]-S-L-cysteine hydrolase [EC:3.13.1.6]	K01711	09123 Folding, sorting and degradation	04122 Sulfur relay system [PATH:ko04122]
S05-1119_1647983_33	S05-1119_1647983	DNMT1, dcm; DNA (cytosine-5)-methyltransferase 1 [EC:2.1.1.37]	K03462	09105 Amino acid metabolism	00270 Cysteine and methionine metabolism [PATH:ko00270]
BH-0-2119_743236_17	BH-0-2119_743236	gmd, GMDS; GDPmannose 4,6-dehydratase [EC:4.2.1.47]	K00558	09101 Carbohydrate metabolism	00051 Fructose and mannose metabolism [PATH:ko00051]
BH-0-2119_743236_19	BH-0-2119_743236	TSTA3, fcl; GDP-L-fucose synthase [EC:1.1.1.271]	K09882	09101 Carbohydrate metabolism	00051 Fructose and mannose metabolism [PATH:ko00051]
18sumB67_2974_length_8962_cov_8.125968_13	18sumB67_2974_length_8962_cov_8.125968	cobS; cobaltochelatase CobS [EC:6.6.1.2]	K01784	09108 Metabolism of cofactors and vitamins	00860 Porphyrin metabolism [PATH:ko00860]
S01-5141_5066190_6	S01-5141_5066190	capD; UDP-glucose 4-epimerase [EC:5.1.3.2]	K01784	09101 Carbohydrate metabolism	00052 Galactose metabolism [PATH:ko00052]
NS-31119_17109_4	NS-31119_17109	mec; [CysO sulfur-carrier protein]-S-L-cysteine hydrolase [EC:3.13.1.6]	K01711	09123 Folding, sorting and degradation	04122 Sulfur relay system [PATH:ko04122]
S04-6141_2374820_29	S04-6141_2374820	DNMT1, dcm; DNA (cytosine-5)-methyltransferase 1 [EC:2.1.1.37]	K03462	09105 Amino acid metabolism	00270 Cysteine and methionine metabolism [PATH:ko00270]
NS-39-2119_1316357|provirus_2295_36417_41	NS-39-2119_1316357|provirus_2295_36417	pepD; dipeptidase D [EC:3.4.13.-]	K09882	09106 Metabolism of other amino acids	00480 Glutathione metabolism [PATH:ko00480]
19fallH05_2087_length_13968_cov_5.313304_2	19fallH05_2087_length_13968_cov_5.313304	gmd, GMDS; GDPmannose 4,6-dehydratase [EC:4.2.1.47]	K00558	09101 Carbohydrate metabolism	00051 Fructose and mannose metabolism [PATH:ko00051]
S03-92119_1237168_6	S03-92119_1237168	glmS, GFPT; glutamine---fructose-6-phosphate transaminase (isomerizing) [EC:2.6.1.16]	K00558	09101 Carbohydrate metabolism	00520 Amino sugar and nucleotide sugar metabolism [PATH:ko00520]
S01-1119_873854_23	S01-1119_873854	galE, GALE; UDP-glucose 4-epimerase [EC:5.1.3.2]	K01710	09101 Carbohydrate metabolism	00052 Galactose metabolism [PATH:ko00052]
NS-40119_955108_1	NS-40119_955108	DNMT1, dcm; DNA (cytosine-5)-methyltransferase 1 [EC:2.1.1.37]	K03462	09105 Amino acid metabolism	00270 Cysteine and methionine metabolism [PATH:ko00270]
CJK3-3119_1823912_20	CJK3-3119_1823912	queE; 7-carboxy-7-deazaguanine synthase [EC:4.3.99.3]	K01784	09108 Metabolism of cofactors and vitamins	00790 Folate biosynthesis [PATH:ko00790]
17sumB49_296_length_32386_cov_28.006774_9	17sumB49_296_length_32386_cov_28.006774	galE, GALE; UDP-glucose 4-epimerase [EC:5.1.3.2]	K01710	09101 Carbohydrate metabolism	00052 Galactose metabolism [PATH:ko00052]
17sumB49_296_length_32386_cov_28.006774_10	17sumB49_296_length_32386_cov_28.006774	galE, GALE; UDP-glucose 4-epimerase [EC:5.1.3.2]	K01710	09101 Carbohydrate metabolism	00052 Galactose metabolism [PATH:ko00052]
17sumB49_296_length_32386_cov_28.006774_18	17sumB49_296_length_32386_cov_28.006774	UXS1, uxs; UDP-glucuronate decarboxylase [EC:4.1.1.35]	K17398	09101 Carbohydrate metabolism	00520 Amino sugar and nucleotide sugar metabolism [PATH:ko00520]
NS-31119_1100937_3	NS-31119_1100937	purF, PPAT; amidophosphoribosyltransferase [EC:2.4.2.14]	K01784	09104 Nucleotide metabolism	00230 Purine metabolism [PATH:ko00230]
17sumH37_1534_length_12903_cov_62.034791_7	17sumH37_1534_length_12903_cov_62.034791	mec; [CysO sulfur-carrier protein]-S-L-cysteine hydrolase [EC:3.13.1.6]	K01711	09123 Folding, sorting and degradation	04122 Sulfur relay system [PATH:ko04122]
S01-101119_5655_1	S01-101119_5655	TSTA3, fcl; GDP-L-fucose synthase [EC:1.1.1.271]	K09882	09101 Carbohydrate metabolism	00051 Fructose and mannose metabolism [PATH:ko00051]
S01-101119_5655_4	S01-101119_5655	E5.1.3.6; UDP-glucuronate 4-epimerase [EC:5.1.3.6]	K01711	09101 Carbohydrate metabolism	00053 Ascorbate and aldarate metabolism [PATH:ko00053]
18sumH09_5_length_124988_cov_230.270033_106	18sumH09_5_length_124988_cov_230.270033	E4.2.1.46, rfbB, rffG; dTDP-glucose 4,6-dehydratase [EC:4.2.1.46]	K15894	09107 Glycan biosynthesis and metabolism	00541 O-Antigen nucleotide sugar biosynthesis [PATH:ko00541]
BH-0-2119_4896_10	BH-0-2119_4896	TSTA3, fcl; GDP-L-fucose synthase [EC:1.1.1.271]	K09882	09101 Carbohydrate metabolism	00051 Fructose and mannose metabolism [PATH:ko00051]
S03-92119_2023248_20	S03-92119_2023248	cobS; cobaltochelatase CobS [EC:6.6.1.2]	K01784	09108 Metabolism of cofactors and vitamins	00860 Porphyrin metabolism [PATH:ko00860]
19fallH09_1222_length_15652_cov_6.838238_19	19fallH09_1222_length_15652_cov_6.838238	DNMT1, dcm; DNA (cytosine-5)-methyltransferase 1 [EC:2.1.1.37]	K03462	09105 Amino acid metabolism	00270 Cysteine and methionine metabolism [PATH:ko00270]
S04-4141_3631678_2	S04-4141_3631678	gmd, GMDS; GDPmannose 4,6-dehydratase [EC:4.2.1.47]	K00558	09101 Carbohydrate metabolism	00051 Fructose and mannose metabolism [PATH:ko00051]
18sumH37_1454_length_17836_cov_8.454136_9	18sumH37_1454_length_17836_cov_8.454136	DNMT1, dcm; DNA (cytosine-5)-methyltransferase 1 [EC:2.1.1.37]	K03462	09105 Amino acid metabolism	00270 Cysteine and methionine metabolism [PATH:ko00270]
CJK3-3119_446392_8	CJK3-3119_446392	galE, GALE; UDP-glucose 4-epimerase [EC:5.1.3.2]	K01710	09101 Carbohydrate metabolism	00052 Galactose metabolism [PATH:ko00052]
NS-40119_1765106_1 1812-6337/6337_3	NS-40119_1765106_1	NAMPT; nicotinamide phosphoribosyltransferase [EC:2.4.2.12]	K02377	09108 Metabolism of cofactors and vitamins	00760 Nicotinate and nicotinamide metabolism [PATH:ko00760]
S02-9-2141_7225449_3	S02-9-2141_7225449	DNMT1, dcm; DNA (cytosine-5)-methyltransferase 1 [EC:2.1.1.37]	K03462	09105 Amino acid metabolism	00270 Cysteine and methionine metabolism [PATH:ko00270]
YS-27119_1545831_14	YS-27119_1545831	cobS; cobaltochelatase CobS [EC:6.6.1.2]	K01784	09108 Metabolism of cofactors and vitamins	00860 Porphyrin metabolism [PATH:ko00860]
S03-9-1141_6599367_10	S03-9-1141_6599367	cpeT; CpeT protein	K21140	09102 Energy metabolism	00196 Photosynthesis - antenna proteins [PATH:ko00196]
S05-1119_145885_11	S05-1119_145885	queE; 7-carboxy-7-deazaguanine synthase [EC:4.3.99.3]	K01784	09108 Metabolism of cofactors and vitamins	00790 Folate biosynthesis [PATH:ko00790]
S05-1119_145885_20	S05-1119_145885	GCH1, folE; GTP cyclohydrolase IA [EC:3.5.4.16]	K00390	09108 Metabolism of cofactors and vitamins	00790 Folate biosynthesis [PATH:ko00790]
S05-1119_145885_21	S05-1119_145885	UXE, uxe; UDP-arabinose 4-epimerase [EC:5.1.3.5]	K06920	09101 Carbohydrate metabolism	00520 Amino sugar and nucleotide sugar metabolism [PATH:ko00520]
19sprB26_2744_length_12211_cov_11.165679_1	19sprB26_2744_length_12211_cov_11.165679	cobS; cobaltochelatase CobS [EC:6.6.1.2]	K01784	09108 Metabolism of cofactors and vitamins	00860 Porphyrin metabolism [PATH:ko00860]
NS-40119_553508_2	NS-40119_553508	DNMT1, dcm; DNA (cytosine-5)-methyltransferase 1 [EC:2.1.1.37]	K03462	09105 Amino acid metabolism	00270 Cysteine and methionine metabolism [PATH:ko00270]
S03-9-1141_1500600_15	S03-9-1141_1500600	purF, PPAT; amidophosphoribosyltransferase [EC:2.4.2.14]	K01784	09104 Nucleotide metabolism	00230 Purine metabolism [PATH:ko00230]
19sumH09_161_length_41518_cov_50.266044_4	19sumH09_161_length_41518_cov_50.266044	DNMT3A; DNA (cytosine-5)-methyltransferase 3A [EC:2.1.1.37]	K02377	09105 Amino acid metabolism	00270 Cysteine and methionine metabolism [PATH:ko00270]
18sumH01_454_length_30202_cov_10.574153_31	18sumH01_454_length_30202_cov_10.574153	DNMT1, dcm; DNA (cytosine-5)-methyltransferase 1 [EC:2.1.1.37]	K03462	09105 Amino acid metabolism	00270 Cysteine and methionine metabolism [PATH:ko00270]
S03-9-1141_3623228_4	S03-9-1141_3623228	queD, ptpS, PTS; 6-pyruvoyltetrahydropterin/6-carboxytetrahydropterin synthase [EC:4.2.3.12 4.1.2.50]	K00558	09108 Metabolism of cofactors and vitamins	00790 Folate biosynthesis [PATH:ko00790]
S03-9-1141_3623228_7	S03-9-1141_3623228	queC; 7-cyano-7-deazaguanine synthase [EC:6.3.4.20]	K01784	09108 Metabolism of cofactors and vitamins	00790 Folate biosynthesis [PATH:ko00790]
S03-9-1141_3623228_8	S03-9-1141_3623228	GCH1, folE; GTP cyclohydrolase IA [EC:3.5.4.16]	K00390	09108 Metabolism of cofactors and vitamins	00790 Folate biosynthesis [PATH:ko00790]
S03-9-1141_3623228_9	S03-9-1141_3623228	queE; 7-carboxy-7-deazaguanine synthase [EC:4.3.99.3]	K01784	09108 Metabolism of cofactors and vitamins	00790 Folate biosynthesis [PATH:ko00790]
17sumB49_698_length_21530_cov_8.904820_33	17sumB49_698_length_21530_cov_8.904820	DNMT1, dcm; DNA (cytosine-5)-methyltransferase 1 [EC:2.1.1.37]	K03462	09105 Amino acid metabolism	00270 Cysteine and methionine metabolism [PATH:ko00270]
S01-101119_2582664_2	S01-101119_2582664	nadM; nicotinamide-nucleotide adenylyltransferase [EC:2.7.7.1]	K00472	09108 Metabolism of cofactors and vitamins	00760 Nicotinate and nicotinamide metabolism [PATH:ko00760]
S05-6-1-2021119_2818734_8	S05-6-1-2021119_2818734	DNMT1, dcm; DNA (cytosine-5)-methyltransferase 1 [EC:2.1.1.37]	K03462	09105 Amino acid metabolism	00270 Cysteine and methionine metabolism [PATH:ko00270]
S02-3119_1407428_13	S02-3119_1407428	galE, GALE; UDP-glucose 4-epimerase [EC:5.1.3.2]	K01710	09101 Carbohydrate metabolism	00052 Galactose metabolism [PATH:ko00052]
19winB49_1915_length_12014_cov_6.236057_4	19winB49_1915_length_12014_cov_6.236057	glmS, GFPT; glutamine---fructose-6-phosphate transaminase (isomerizing) [EC:2.6.1.16]	K00558	09101 Carbohydrate metabolism	00520 Amino sugar and nucleotide sugar metabolism [PATH:ko00520]
NS-8-1119_1921279_3	NS-8-1119_1921279	P4HA; prolyl 4-hydroxylase [EC:1.14.11.2]	K01737	09105 Amino acid metabolism	00330 Arginine and proline metabolism [PATH:ko00330]
18sumH34_3694_length_5675_cov_82.898754_3	18sumH34_3694_length_5675_cov_82.898754	NAMPT; nicotinamide phosphoribosyltransferase [EC:2.4.2.12]	K02377	09108 Metabolism of cofactors and vitamins	00760 Nicotinate and nicotinamide metabolism [PATH:ko00760]
NS-23-1119_298191_7	NS-23-1119_298191	galE, GALE; UDP-glucose 4-epimerase [EC:5.1.3.2]	K01710	09101 Carbohydrate metabolism	00052 Galactose metabolism [PATH:ko00052]
NS-23-1119_298191_19	NS-23-1119_298191	galE, GALE; UDP-glucose 4-epimerase [EC:5.1.3.2]	K01710	09101 Carbohydrate metabolism	00052 Galactose metabolism [PATH:ko00052]
S04-4141_3771720_4	S04-4141_3771720	galE, GALE; UDP-glucose 4-epimerase [EC:5.1.3.2]	K01710	09101 Carbohydrate metabolism	00052 Galactose metabolism [PATH:ko00052]
BH-0-2119_2455822_52	BH-0-2119_2455822	purF, PPAT; amidophosphoribosyltransferase [EC:2.4.2.14]	K01784	09104 Nucleotide metabolism	00230 Purine metabolism [PATH:ko00230]
S01-1119_549981_7	S01-1119_549981	mec; [CysO sulfur-carrier protein]-S-L-cysteine hydrolase [EC:3.13.1.6]	K01711	09123 Folding, sorting and degradation	04122 Sulfur relay system [PATH:ko04122]
NS-31119_1076051_14	NS-31119_1076051	cobS; cobaltochelatase CobS [EC:6.6.1.2]	K01784	09108 Metabolism of cofactors and vitamins	00860 Porphyrin metabolism [PATH:ko00860]
NS-31119_698410_33	NS-31119_698410	DNMT1, dcm; DNA (cytosine-5)-methyltransferase 1 [EC:2.1.1.37]	K03462	09105 Amino acid metabolism	00270 Cysteine and methionine metabolism [PATH:ko00270]
NS-31119_698410_46	NS-31119_698410	glmS, GFPT; glutamine---fructose-6-phosphate transaminase (isomerizing) [EC:2.6.1.16]	K00558	09101 Carbohydrate metabolism	00520 Amino sugar and nucleotide sugar metabolism [PATH:ko00520]
S05-1119_449702_19	S05-1119_449702	gmd, GMDS; GDPmannose 4,6-dehydratase [EC:4.2.1.47]	K00558	09101 Carbohydrate metabolism	00051 Fructose and mannose metabolism [PATH:ko00051]
S05-6-1-2021119_2924613_2	S05-6-1-2021119_2924613	DNMT1, dcm; DNA (cytosine-5)-methyltransferase 1 [EC:2.1.1.37]	K03462	09105 Amino acid metabolism	00270 Cysteine and methionine metabolism [PATH:ko00270]
19fallH40_343_length_33178_cov_29.733810_38	19fallH40_343_length_33178_cov_29.733810	purA, ADSS; adenylosuccinate synthase [EC:6.3.4.4]	K01711	09104 Nucleotide metabolism	00230 Purine metabolism [PATH:ko00230]
S02-9-2141_5766038_8	S02-9-2141_5766038	cobS; cobaltochelatase CobS [EC:6.6.1.2]	K01784	09108 Metabolism of cofactors and vitamins	00860 Porphyrin metabolism [PATH:ko00860]
19sumN23_598_length_22947_cov_10.924471_25	19sumN23_598_length_22947_cov_10.924471	P4HA; prolyl 4-hydroxylase [EC:1.14.11.2]	K01737	09105 Amino acid metabolism	00330 Arginine and proline metabolism [PATH:ko00330]
S01-101119_2000910_6	S01-101119_2000910	purA, ADSS; adenylosuccinate synthase [EC:6.3.4.4]	K01711	09104 Nucleotide metabolism	00230 Purine metabolism [PATH:ko00230]
NS-35119_2400291_8	NS-35119_2400291	DNMT3A; DNA (cytosine-5)-methyltransferase 3A [EC:2.1.1.37]	K02377	09105 Amino acid metabolism	00270 Cysteine and methionine metabolism [PATH:ko00270]
19sprB26_2352_length_13498_cov_13.618240_4	19sprB26_2352_length_13498_cov_13.618240	cobT; cobaltochelatase CobT [EC:6.6.1.2]	K01784	09108 Metabolism of cofactors and vitamins	00860 Porphyrin metabolism [PATH:ko00860]
19sprB26_2352_length_13498_cov_13.618240_5	19sprB26_2352_length_13498_cov_13.618240	cobS; cobaltochelatase CobS [EC:6.6.1.2]	K01784	09108 Metabolism of cofactors and vitamins	00860 Porphyrin metabolism [PATH:ko00860]
BH-0-2119_2006057_6	BH-0-2119_2006057	queC; 7-cyano-7-deazaguanine synthase [EC:6.3.4.20]	K01784	09108 Metabolism of cofactors and vitamins	00790 Folate biosynthesis [PATH:ko00790]
18sumH37_7378_length_6556_cov_12.896170_18	18sumH37_7378_length_6556_cov_12.896170	psbA; photosystem II P680 reaction center D1 protein [EC:1.10.3.9]	K10026	09102 Energy metabolism	00195 Photosynthesis [PATH:ko00195]
S02-9-1119_987971_12	S02-9-1119_987971	queE; 7-carboxy-7-deazaguanine synthase [EC:4.3.99.3]	K01784	09108 Metabolism of cofactors and vitamins	00790 Folate biosynthesis [PATH:ko00790]
S02-9-1119_987971_13	S02-9-1119_987971	queD, ptpS, PTS; 6-pyruvoyltetrahydropterin/6-carboxytetrahydropterin synthase [EC:4.2.3.12 4.1.2.50]	K00558	09108 Metabolism of cofactors and vitamins	00790 Folate biosynthesis [PATH:ko00790]
BH-0-2119_29366_3	BH-0-2119_29366	P4HA; prolyl 4-hydroxylase [EC:1.14.11.2]	K01737	09105 Amino acid metabolism	00330 Arginine and proline metabolism [PATH:ko00330]
19sprB26_549_length_33982_cov_7.180446_40	19sprB26_549_length_33982_cov_7.180446	DNMT1, dcm; DNA (cytosine-5)-methyltransferase 1 [EC:2.1.1.37]	K03462	09105 Amino acid metabolism	00270 Cysteine and methionine metabolism [PATH:ko00270]
17sumH37_3616_length_7124_cov_30.266516_1	17sumH37_3616_length_7124_cov_30.266516	galE, GALE; UDP-glucose 4-epimerase [EC:5.1.3.2]	K01710	09101 Carbohydrate metabolism	00052 Galactose metabolism [PATH:ko00052]
S03-92119_3137566_11	S03-92119_3137566	DNMT1, dcm; DNA (cytosine-5)-methyltransferase 1 [EC:2.1.1.37]	K03462	09105 Amino acid metabolism	00270 Cysteine and methionine metabolism [PATH:ko00270]
NS-35119_2455619_15	NS-35119_2455619	galE, GALE; UDP-glucose 4-epimerase [EC:5.1.3.2]	K01710	09101 Carbohydrate metabolism	00052 Galactose metabolism [PATH:ko00052]
17sumH01_6387_length_5134_cov_4.572160_11	17sumH01_6387_length_5134_cov_4.572160	DNMT1, dcm; DNA (cytosine-5)-methyltransferase 1 [EC:2.1.1.37]	K03462	09105 Amino acid metabolism	00270 Cysteine and methionine metabolism [PATH:ko00270]
S05-6-2-2021141_193780_4	S05-6-2-2021141_193780	mec; [CysO sulfur-carrier protein]-S-L-cysteine hydrolase [EC:3.13.1.6]	K01711	09123 Folding, sorting and degradation	04122 Sulfur relay system [PATH:ko04122]
19fallH45_249_length_34067_cov_208.008850_32	19fallH45_249_length_34067_cov_208.008850	mec; [CysO sulfur-carrier protein]-S-L-cysteine hydrolase [EC:3.13.1.6]	K01711	09123 Folding, sorting and degradation	04122 Sulfur relay system [PATH:ko04122]
S01-101119_870469_1	S01-101119_870469	DNMT1, dcm; DNA (cytosine-5)-methyltransferase 1 [EC:2.1.1.37]	K03462	09105 Amino acid metabolism	00270 Cysteine and methionine metabolism [PATH:ko00270]
BH-0-2119_1537107_47	BH-0-2119_1537107	rfbE; CDP-paratose 2-epimerase [EC:5.1.3.10]	K01495	09101 Carbohydrate metabolism	00520 Amino sugar and nucleotide sugar metabolism [PATH:ko00520]
NS-41119_723417_23	NS-41119_723417	P4HA; prolyl 4-hydroxylase [EC:1.14.11.2]	K01737	09105 Amino acid metabolism	00330 Arginine and proline metabolism [PATH:ko00330]
19sprB26_78_length_64710_cov_12.811569_5	19sprB26_78_length_64710_cov_12.811569	cysH; phosphoadenosine phosphosulfate reductase [EC:1.8.4.8 1.8.4.10]	K00390	09102 Energy metabolism	00920 Sulfur metabolism [PATH:ko00920]
19sprB26_78_length_64710_cov_12.811569_8	19sprB26_78_length_64710_cov_12.811569	cysH; phosphoadenosine phosphosulfate reductase [EC:1.8.4.8 1.8.4.10]	K00390	09102 Energy metabolism	00920 Sulfur metabolism [PATH:ko00920]
19sprB26_78_length_64710_cov_12.811569_42	19sprB26_78_length_64710_cov_12.811569	rfbE; CDP-paratose 2-epimerase [EC:5.1.3.10]	K01495	09101 Carbohydrate metabolism	00520 Amino sugar and nucleotide sugar metabolism [PATH:ko00520]
S02-3119_1196119_10	S02-3119_1196119	mec; [CysO sulfur-carrier protein]-S-L-cysteine hydrolase [EC:3.13.1.6]	K01711	09123 Folding, sorting and degradation	04122 Sulfur relay system [PATH:ko04122]
S05-6-1-2021119_532883_17	S05-6-1-2021119_532883	GCH1, folE; GTP cyclohydrolase IA [EC:3.5.4.16]	K00390	09108 Metabolism of cofactors and vitamins	00790 Folate biosynthesis [PATH:ko00790]
S05-6-1-2021119_532883_18	S05-6-1-2021119_532883	queE; 7-carboxy-7-deazaguanine synthase [EC:4.3.99.3]	K01784	09108 Metabolism of cofactors and vitamins	00790 Folate biosynthesis [PATH:ko00790]
S05-6-1-2021119_532883_19	S05-6-1-2021119_532883	queD, ptpS, PTS; 6-pyruvoyltetrahydropterin/6-carboxytetrahydropterin synthase [EC:4.2.3.12 4.1.2.50]	K00558	09108 Metabolism of cofactors and vitamins	00790 Folate biosynthesis [PATH:ko00790]
S05-6-1-2021119_532883_20	S05-6-1-2021119_532883	queC; 7-cyano-7-deazaguanine synthase [EC:6.3.4.20]	K01784	09108 Metabolism of cofactors and vitamins	00790 Folate biosynthesis [PATH:ko00790]
BH-0-2119_1101650_33	BH-0-2119_1101650	DNMT1, dcm; DNA (cytosine-5)-methyltransferase 1 [EC:2.1.1.37]	K03462	09105 Amino acid metabolism	00270 Cysteine and methionine metabolism [PATH:ko00270]
BH-0-2119_1101650_42	BH-0-2119_1101650	E4.2.1.46, rfbB, rffG; dTDP-glucose 4,6-dehydratase [EC:4.2.1.46]	K15894	09107 Glycan biosynthesis and metabolism	00541 O-Antigen nucleotide sugar biosynthesis [PATH:ko00541]
S05-6-1-2021119_1826495_4	S05-6-1-2021119_1826495	TSTA3, fcl; GDP-L-fucose synthase [EC:1.1.1.271]	K09882	09101 Carbohydrate metabolism	00051 Fructose and mannose metabolism [PATH:ko00051]
S01-5141_2642572_5	S01-5141_2642572	P4HA; prolyl 4-hydroxylase [EC:1.14.11.2]	K01737	09105 Amino acid metabolism	00330 Arginine and proline metabolism [PATH:ko00330]
NS-31119_744494_15	NS-31119_744494	DNMT1, dcm; DNA (cytosine-5)-methyltransferase 1 [EC:2.1.1.37]	K03462	09105 Amino acid metabolism	00270 Cysteine and methionine metabolism [PATH:ko00270]
NS-31119_524850_6	NS-31119_524850	queD, ptpS, PTS; 6-pyruvoyltetrahydropterin/6-carboxytetrahydropterin synthase [EC:4.2.3.12 4.1.2.50]	K00558	09108 Metabolism of cofactors and vitamins	00790 Folate biosynthesis [PATH:ko00790]
NS-31119_524850_10	NS-31119_524850	queC; 7-cyano-7-deazaguanine synthase [EC:6.3.4.20]	K01784	09108 Metabolism of cofactors and vitamins	00790 Folate biosynthesis [PATH:ko00790]
NS-35119_344686_6	NS-35119_344686	ahbD; heme synthase	K00390	09108 Metabolism of cofactors and vitamins	00860 Porphyrin metabolism [PATH:ko00860]
NS-31119_1421888_49	NS-31119_1421888	mec; [CysO sulfur-carrier protein]-S-L-cysteine hydrolase [EC:3.13.1.6]	K01711	09123 Folding, sorting and degradation	04122 Sulfur relay system [PATH:ko04122]
CJK3-3119_923117_36	CJK3-3119_923117	ahbD; heme synthase	K00390	09108 Metabolism of cofactors and vitamins	00860 Porphyrin metabolism [PATH:ko00860]
S01-5141_4660269_13	S01-5141_4660269	P4HA; prolyl 4-hydroxylase [EC:1.14.11.2]	K01737	09105 Amino acid metabolism	00330 Arginine and proline metabolism [PATH:ko00330]
S04-6141_1579506_17	S04-6141_1579506	cobS; cobaltochelatase CobS [EC:6.6.1.2]	K01784	09108 Metabolism of cofactors and vitamins	00860 Porphyrin metabolism [PATH:ko00860]
S04-6141_1579506_23	S04-6141_1579506	galE, GALE; UDP-glucose 4-epimerase [EC:5.1.3.2]	K01710	09101 Carbohydrate metabolism	00052 Galactose metabolism [PATH:ko00052]
19fallB26_5841_length_5559_cov_7.756177_8	19fallB26_5841_length_5559_cov_7.756177	DNMT1, dcm; DNA (cytosine-5)-methyltransferase 1 [EC:2.1.1.37]	K03462	09105 Amino acid metabolism	00270 Cysteine and methionine metabolism [PATH:ko00270]
19sprB26_6552_length_6741_cov_5.389171_4	19sprB26_6552_length_6741_cov_5.389171	cobT; cobaltochelatase CobT [EC:6.6.1.2]	K01784	09108 Metabolism of cofactors and vitamins	00860 Porphyrin metabolism [PATH:ko00860]
19sprB26_6552_length_6741_cov_5.389171_5	19sprB26_6552_length_6741_cov_5.389171	cobS; cobaltochelatase CobS [EC:6.6.1.2]	K01784	09108 Metabolism of cofactors and vitamins	00860 Porphyrin metabolism [PATH:ko00860]
S02-3119_1044189_33	S02-3119_1044189	DNMT3A; DNA (cytosine-5)-methyltransferase 3A [EC:2.1.1.37]	K02377	09105 Amino acid metabolism	00270 Cysteine and methionine metabolism [PATH:ko00270]
S03-92119_2684360_34	S03-92119_2684360	DNMT1, dcm; DNA (cytosine-5)-methyltransferase 1 [EC:2.1.1.37]	K03462	09105 Amino acid metabolism	00270 Cysteine and methionine metabolism [PATH:ko00270]
CJK3-3119_1766529_6	CJK3-3119_1766529	mec; [CysO sulfur-carrier protein]-S-L-cysteine hydrolase [EC:3.13.1.6]	K01711	09123 Folding, sorting and degradation	04122 Sulfur relay system [PATH:ko04122]
S01-10-1119_409481_22	S01-10-1119_409481	gmd, GMDS; GDPmannose 4,6-dehydratase [EC:4.2.1.47]	K00558	09101 Carbohydrate metabolism	00051 Fructose and mannose metabolism [PATH:ko00051]
S01-10-1119_409481_28	S01-10-1119_409481	capD; UDP-glucose 4-epimerase [EC:5.1.3.2]	K01784	09101 Carbohydrate metabolism	00052 Galactose metabolism [PATH:ko00052]
S02-3119_1460153_2	S02-3119_1460153	DNMT1, dcm; DNA (cytosine-5)-methyltransferase 1 [EC:2.1.1.37]	K03462	09105 Amino acid metabolism	00270 Cysteine and methionine metabolism [PATH:ko00270]
S02-3119_1460153_6	S02-3119_1460153	galE, GALE; UDP-glucose 4-epimerase [EC:5.1.3.2]	K01710	09101 Carbohydrate metabolism	00052 Galactose metabolism [PATH:ko00052]
S01-10-1119_479769_6	S01-10-1119_479769	galE, GALE; UDP-glucose 4-epimerase [EC:5.1.3.2]	K01710	09101 Carbohydrate metabolism	00052 Galactose metabolism [PATH:ko00052]
NS-41119_1440169_8	NS-41119_1440169	DNMT1, dcm; DNA (cytosine-5)-methyltransferase 1 [EC:2.1.1.37]	K03462	09105 Amino acid metabolism	00270 Cysteine and methionine metabolism [PATH:ko00270]
19fallH45_3_length_125171_cov_12.460964_25	19fallH45_3_length_125171_cov_12.460964	galE, GALE; UDP-glucose 4-epimerase [EC:5.1.3.2]	K01710	09101 Carbohydrate metabolism	00052 Galactose metabolism [PATH:ko00052]
19fallH45_3_length_125171_cov_12.460964_130	19fallH45_3_length_125171_cov_12.460964	DNMT1, dcm; DNA (cytosine-5)-methyltransferase 1 [EC:2.1.1.37]	K03462	09105 Amino acid metabolism	00270 Cysteine and methionine metabolism [PATH:ko00270]
S01-1119_762651_19	S01-1119_762651	E4.2.1.46, rfbB, rffG; dTDP-glucose 4,6-dehydratase [EC:4.2.1.46]	K15894	09107 Glycan biosynthesis and metabolism	00541 O-Antigen nucleotide sugar biosynthesis [PATH:ko00541]
S02-3119_2049677_8	S02-3119_2049677	GNPNAT1, GNA1; glucosamine-phosphate N-acetyltransferase [EC:2.3.1.4]	K00558	09101 Carbohydrate metabolism	00520 Amino sugar and nucleotide sugar metabolism [PATH:ko00520]
S02-3119_2049677_10	S02-3119_2049677	TSTA3, fcl; GDP-L-fucose synthase [EC:1.1.1.271]	K09882	09101 Carbohydrate metabolism	00051 Fructose and mannose metabolism [PATH:ko00051]
S02-3119_2049677_15	S02-3119_2049677	gmd, GMDS; GDPmannose 4,6-dehydratase [EC:4.2.1.47]	K00558	09101 Carbohydrate metabolism	00051 Fructose and mannose metabolism [PATH:ko00051]
S02-9-2141_2489235_12	S02-9-2141_2489235	glmS, GFPT; glutamine---fructose-6-phosphate transaminase (isomerizing) [EC:2.6.1.16]	K00558	09101 Carbohydrate metabolism	00520 Amino sugar and nucleotide sugar metabolism [PATH:ko00520]
S03-9-1141_7563104_6	S03-9-1141_7563104	galE, GALE; UDP-glucose 4-epimerase [EC:5.1.3.2]	K01710	09101 Carbohydrate metabolism	00052 Galactose metabolism [PATH:ko00052]
CJK3-3119_972261_4	CJK3-3119_972261	mec; [CysO sulfur-carrier protein]-S-L-cysteine hydrolase [EC:3.13.1.6]	K01711	09123 Folding, sorting and degradation	04122 Sulfur relay system [PATH:ko04122]
17sumB67_532_length_21266_cov_19.289142_21	17sumB67_532_length_21266_cov_19.289142	galE, GALE; UDP-glucose 4-epimerase [EC:5.1.3.2]	K01710	09101 Carbohydrate metabolism	00052 Galactose metabolism [PATH:ko00052]
19fallH05_4374_length_8563_cov_10.150094_4	19fallH05_4374_length_8563_cov_10.150094	cysH; phosphoadenosine phosphosulfate reductase [EC:1.8.4.8 1.8.4.10]	K00390	09102 Energy metabolism	00920 Sulfur metabolism [PATH:ko00920]
S03-9-1141_6485581_6	S03-9-1141_6485581	mec; [CysO sulfur-carrier protein]-S-L-cysteine hydrolase [EC:3.13.1.6]	K01711	09123 Folding, sorting and degradation	04122 Sulfur relay system [PATH:ko04122]
S04-4141_1339685_3	S04-4141_1339685	capD; UDP-glucose 4-epimerase [EC:5.1.3.2]	K01784	09101 Carbohydrate metabolism	00052 Galactose metabolism [PATH:ko00052]
S04-4141_1339685_6	S04-4141_1339685	gmd, GMDS; GDPmannose 4,6-dehydratase [EC:4.2.1.47]	K00558	09101 Carbohydrate metabolism	00051 Fructose and mannose metabolism [PATH:ko00051]
S04-4141_1339685_14	S04-4141_1339685	TSTA3, fcl; GDP-L-fucose synthase [EC:1.1.1.271]	K09882	09101 Carbohydrate metabolism	00051 Fructose and mannose metabolism [PATH:ko00051]
S04-6141_1125352_1 715-7935/7935_4	S04-6141_1125352_1	purA, ADSS; adenylosuccinate synthase [EC:6.3.4.4]	K01711	09104 Nucleotide metabolism	00230 Purine metabolism [PATH:ko00230]
NS-23-2119_2151783_12	NS-23-2119_2151783	cobS; cobaltochelatase CobS [EC:6.6.1.2]	K01784	09108 Metabolism of cofactors and vitamins	00860 Porphyrin metabolism [PATH:ko00860]
S01-101119_1570022_9	S01-101119_1570022	DNMT1, dcm; DNA (cytosine-5)-methyltransferase 1 [EC:2.1.1.37]	K03462	09105 Amino acid metabolism	00270 Cysteine and methionine metabolism [PATH:ko00270]
S01-5141_369518_5	S01-5141_369518	P4HA; prolyl 4-hydroxylase [EC:1.14.11.2]	K01737	09105 Amino acid metabolism	00330 Arginine and proline metabolism [PATH:ko00330]
S05-1119_708451_1 1058-6725/6725_6	S05-1119_708451_1	galE, GALE; UDP-glucose 4-epimerase [EC:5.1.3.2]	K01710	09101 Carbohydrate metabolism	00052 Galactose metabolism [PATH:ko00052]
NS-23-1119_400855_16	NS-23-1119_400855	queD, ptpS, PTS; 6-pyruvoyltetrahydropterin/6-carboxytetrahydropterin synthase [EC:4.2.3.12 4.1.2.50]	K00558	09108 Metabolism of cofactors and vitamins	00790 Folate biosynthesis [PATH:ko00790]
NS-23-1119_400855_22	NS-23-1119_400855	GCH1, folE; GTP cyclohydrolase IA [EC:3.5.4.16]	K00390	09108 Metabolism of cofactors and vitamins	00790 Folate biosynthesis [PATH:ko00790]
NS-23-1119_400855_23	NS-23-1119_400855	queE; 7-carboxy-7-deazaguanine synthase [EC:4.3.99.3]	K01784	09108 Metabolism of cofactors and vitamins	00790 Folate biosynthesis [PATH:ko00790]
NS-23-1119_400855_24	NS-23-1119_400855	queC; 7-cyano-7-deazaguanine synthase [EC:6.3.4.20]	K01784	09108 Metabolism of cofactors and vitamins	00790 Folate biosynthesis [PATH:ko00790]
NS-40119_239964_29	NS-40119_239964	glmS, GFPT; glutamine---fructose-6-phosphate transaminase (isomerizing) [EC:2.6.1.16]	K00558	09101 Carbohydrate metabolism	00520 Amino sugar and nucleotide sugar metabolism [PATH:ko00520]
S03-9-1141_7185080_4	S03-9-1141_7185080	DNMT1, dcm; DNA (cytosine-5)-methyltransferase 1 [EC:2.1.1.37]	K03462	09105 Amino acid metabolism	00270 Cysteine and methionine metabolism [PATH:ko00270]
BH-0-2119_1564550_29	BH-0-2119_1564550	purF, PPAT; amidophosphoribosyltransferase [EC:2.4.2.14]	K01784	09104 Nucleotide metabolism	00230 Purine metabolism [PATH:ko00230]
S03-9-2141_466865_4	S03-9-2141_466865	rfbD, rmlD; dTDP-4-dehydrorhamnose reductase [EC:1.1.1.133]	K01495	09107 Glycan biosynthesis and metabolism	00541 O-Antigen nucleotide sugar biosynthesis [PATH:ko00541]
19fallN18_417_length_27349_cov_23.964278_15	19fallN18_417_length_27349_cov_23.964278	DNMT1, dcm; DNA (cytosine-5)-methyltransferase 1 [EC:2.1.1.37]	K03462	09105 Amino acid metabolism	00270 Cysteine and methionine metabolism [PATH:ko00270]
S02-9-2141_3801915_3	S02-9-2141_3801915	gmd, GMDS; GDPmannose 4,6-dehydratase [EC:4.2.1.47]	K00558	09101 Carbohydrate metabolism	00051 Fructose and mannose metabolism [PATH:ko00051]
18sumB67_137_length_40189_cov_16.225121_10	18sumB67_137_length_40189_cov_16.225121	E4.2.1.46, rfbB, rffG; dTDP-glucose 4,6-dehydratase [EC:4.2.1.46]	K15894	09107 Glycan biosynthesis and metabolism	00541 O-Antigen nucleotide sugar biosynthesis [PATH:ko00541]
S05-6-1-2021119_856201_11	S05-6-1-2021119_856201	DNMT1, dcm; DNA (cytosine-5)-methyltransferase 1 [EC:2.1.1.37]	K03462	09105 Amino acid metabolism	00270 Cysteine and methionine metabolism [PATH:ko00270]
S02-9-2141_4801200_45	S02-9-2141_4801200	pepD; dipeptidase D [EC:3.4.13.-]	K09882	09106 Metabolism of other amino acids	00480 Glutathione metabolism [PATH:ko00480]
S02-9-2141_4801200_84	S02-9-2141_4801200	TSTA3, fcl; GDP-L-fucose synthase [EC:1.1.1.271]	K09882	09101 Carbohydrate metabolism	00051 Fructose and mannose metabolism [PATH:ko00051]
S02-9-2141_4801200_85	S02-9-2141_4801200	gmd, GMDS; GDPmannose 4,6-dehydratase [EC:4.2.1.47]	K00558	09101 Carbohydrate metabolism	00051 Fructose and mannose metabolism [PATH:ko00051]
S02-9-2141_4801200_95	S02-9-2141_4801200	galE, GALE; UDP-glucose 4-epimerase [EC:5.1.3.2]	K01710	09101 Carbohydrate metabolism	00052 Galactose metabolism [PATH:ko00052]
19sprB26_7319_length_6269_cov_5.301577_1	19sprB26_7319_length_6269_cov_5.301577	DNMT1, dcm; DNA (cytosine-5)-methyltransferase 1 [EC:2.1.1.37]	K03462	09105 Amino acid metabolism	00270 Cysteine and methionine metabolism [PATH:ko00270]
19winB49_1397_length_14603_cov_21.204977_7	19winB49_1397_length_14603_cov_21.204977	E4.2.1.46, rfbB, rffG; dTDP-glucose 4,6-dehydratase [EC:4.2.1.46]	K15894	09107 Glycan biosynthesis and metabolism	00541 O-Antigen nucleotide sugar biosynthesis [PATH:ko00541]
NS-40119_1734051_4	NS-40119_1734051	DNMT1, dcm; DNA (cytosine-5)-methyltransferase 1 [EC:2.1.1.37]	K03462	09105 Amino acid metabolism	00270 Cysteine and methionine metabolism [PATH:ko00270]
NS-31119_189275_44	NS-31119_189275	cobS; cobaltochelatase CobS [EC:6.6.1.2]	K01784	09108 Metabolism of cofactors and vitamins	00860 Porphyrin metabolism [PATH:ko00860]
BH-0-2119_101482_3	BH-0-2119_101482	queD, ptpS, PTS; 6-pyruvoyltetrahydropterin/6-carboxytetrahydropterin synthase [EC:4.2.3.12 4.1.2.50]	K00558	09108 Metabolism of cofactors and vitamins	00790 Folate biosynthesis [PATH:ko00790]
19sumH41_1339_length_15773_cov_114.594414_1	19sumH41_1339_length_15773_cov_114.594414	DNMT1, dcm; DNA (cytosine-5)-methyltransferase 1 [EC:2.1.1.37]	K03462	09105 Amino acid metabolism	00270 Cysteine and methionine metabolism [PATH:ko00270]
19sumH41_355_length_32459_cov_13.910783_22	19sumH41_355_length_32459_cov_13.910783	DNMT1, dcm; DNA (cytosine-5)-methyltransferase 1 [EC:2.1.1.37]	K03462	09105 Amino acid metabolism	00270 Cysteine and methionine metabolism [PATH:ko00270]
NS-40119_1706175_4	NS-40119_1706175	galE, GALE; UDP-glucose 4-epimerase [EC:5.1.3.2]	K01710	09101 Carbohydrate metabolism	00052 Galactose metabolism [PATH:ko00052]
NS-40119_1706175_22	NS-40119_1706175	TSTA3, fcl; GDP-L-fucose synthase [EC:1.1.1.271]	K09882	09101 Carbohydrate metabolism	00051 Fructose and mannose metabolism [PATH:ko00051]
S03-92119_3655187_17	S03-92119_3655187	DNMT1, dcm; DNA (cytosine-5)-methyltransferase 1 [EC:2.1.1.37]	K03462	09105 Amino acid metabolism	00270 Cysteine and methionine metabolism [PATH:ko00270]
S02-9-1119_436823_13	S02-9-1119_436823	psbA; photosystem II P680 reaction center D1 protein [EC:1.10.3.9]	K10026	09102 Energy metabolism	00195 Photosynthesis [PATH:ko00195]
19winB49_412_length_28451_cov_24.731406_29	19winB49_412_length_28451_cov_24.731406	TSTA3, fcl; GDP-L-fucose synthase [EC:1.1.1.271]	K09882	09101 Carbohydrate metabolism	00051 Fructose and mannose metabolism [PATH:ko00051]
19winB49_412_length_28451_cov_24.731406_30	19winB49_412_length_28451_cov_24.731406	TSTA3, fcl; GDP-L-fucose synthase [EC:1.1.1.271]	K09882	09101 Carbohydrate metabolism	00051 Fructose and mannose metabolism [PATH:ko00051]
S03-9-1141_6272901_4	S03-9-1141_6272901	mec; [CysO sulfur-carrier protein]-S-L-cysteine hydrolase [EC:3.13.1.6]	K01711	09123 Folding, sorting and degradation	04122 Sulfur relay system [PATH:ko04122]
YS-27119_475072_17	YS-27119_475072	galE, GALE; UDP-glucose 4-epimerase [EC:5.1.3.2]	K01710	09101 Carbohydrate metabolism	00052 Galactose metabolism [PATH:ko00052]
YS-27119_475072_45	YS-27119_475072	queE; 7-carboxy-7-deazaguanine synthase [EC:4.3.99.3]	K01784	09108 Metabolism of cofactors and vitamins	00790 Folate biosynthesis [PATH:ko00790]
YS-27119_475072_53	YS-27119_475072	GCH1, folE; GTP cyclohydrolase IA [EC:3.5.4.16]	K00390	09108 Metabolism of cofactors and vitamins	00790 Folate biosynthesis [PATH:ko00790]
NS-31119_1822537_1	NS-31119_1822537	queE; 7-carboxy-7-deazaguanine synthase [EC:4.3.99.3]	K01784	09108 Metabolism of cofactors and vitamins	00790 Folate biosynthesis [PATH:ko00790]
NS-31119_1822537_2	NS-31119_1822537	queD, ptpS, PTS; 6-pyruvoyltetrahydropterin/6-carboxytetrahydropterin synthase [EC:4.2.3.12 4.1.2.50]	K00558	09108 Metabolism of cofactors and vitamins	00790 Folate biosynthesis [PATH:ko00790]
19fallH40_87_length_58664_cov_63.791107_54	19fallH40_87_length_58664_cov_63.791107	purA, ADSS; adenylosuccinate synthase [EC:6.3.4.4]	K01711	09104 Nucleotide metabolism	00230 Purine metabolism [PATH:ko00230]
S02-9-1119_1568124_36	S02-9-1119_1568124	cobS; cobaltochelatase CobS [EC:6.6.1.2]	K01784	09108 Metabolism of cofactors and vitamins	00860 Porphyrin metabolism [PATH:ko00860]
CJK3-3119_1504180_7	CJK3-3119_1504180	PGD, gnd, gntZ; 6-phosphogluconate dehydrogenase [EC:1.1.1.44 1.1.1.343]	K00472	09101 Carbohydrate metabolism	00030 Pentose phosphate pathway [PATH:ko00030]
S03-9-1141_7011564_9	S03-9-1141_7011564	DNMT1, dcm; DNA (cytosine-5)-methyltransferase 1 [EC:2.1.1.37]	K03462	09105 Amino acid metabolism	00270 Cysteine and methionine metabolism [PATH:ko00270]
NS-8-1119_1630261_2	NS-8-1119_1630261	DNMT1, dcm; DNA (cytosine-5)-methyltransferase 1 [EC:2.1.1.37]	K03462	09105 Amino acid metabolism	00270 Cysteine and methionine metabolism [PATH:ko00270]
18sumH37_4976_length_8544_cov_9.654730_8	18sumH37_4976_length_8544_cov_9.654730	cobS; cobaltochelatase CobS [EC:6.6.1.2]	K01784	09108 Metabolism of cofactors and vitamins	00860 Porphyrin metabolism [PATH:ko00860]
19winB49_84_length_51062_cov_82.921638_5	19winB49_84_length_51062_cov_82.921638	DNMT1, dcm; DNA (cytosine-5)-methyltransferase 1 [EC:2.1.1.37]	K03462	09105 Amino acid metabolism	00270 Cysteine and methionine metabolism [PATH:ko00270]
17sumH09_319_length_29276_cov_7.829130_28	17sumH09_319_length_29276_cov_7.829130	DNMT1, dcm; DNA (cytosine-5)-methyltransferase 1 [EC:2.1.1.37]	K03462	09105 Amino acid metabolism	00270 Cysteine and methionine metabolism [PATH:ko00270]
18sumH01_2115_length_12726_cov_5.423329_16	18sumH01_2115_length_12726_cov_5.423329	cysH; phosphoadenosine phosphosulfate reductase [EC:1.8.4.8 1.8.4.10]	K00390	09102 Energy metabolism	00920 Sulfur metabolism [PATH:ko00920]
NS-41119_874436_6	NS-41119_874436	GCH1, folE; GTP cyclohydrolase IA [EC:3.5.4.16]	K00390	09108 Metabolism of cofactors and vitamins	00790 Folate biosynthesis [PATH:ko00790]
NS-41119_874436_11	NS-41119_874436	queE; 7-carboxy-7-deazaguanine synthase [EC:4.3.99.3]	K01784	09108 Metabolism of cofactors and vitamins	00790 Folate biosynthesis [PATH:ko00790]
NS-41119_874436_13	NS-41119_874436	queD, ptpS, PTS; 6-pyruvoyltetrahydropterin/6-carboxytetrahydropterin synthase [EC:4.2.3.12 4.1.2.50]	K00558	09108 Metabolism of cofactors and vitamins	00790 Folate biosynthesis [PATH:ko00790]
S01-10-2141_442422_4	S01-10-2141_442422	galE, GALE; UDP-glucose 4-epimerase [EC:5.1.3.2]	K01710	09101 Carbohydrate metabolism	00052 Galactose metabolism [PATH:ko00052]
S01-5141_1071474_4	S01-5141_1071474	DNMT1, dcm; DNA (cytosine-5)-methyltransferase 1 [EC:2.1.1.37]	K03462	09105 Amino acid metabolism	00270 Cysteine and methionine metabolism [PATH:ko00270]
S01-101119_1002389_17	S01-101119_1002389	gmd, GMDS; GDPmannose 4,6-dehydratase [EC:4.2.1.47]	K00558	09101 Carbohydrate metabolism	00051 Fructose and mannose metabolism [PATH:ko00051]
YS-27119_586301_30	YS-27119_586301	cobT; cobaltochelatase CobT [EC:6.6.1.2]	K01784	09108 Metabolism of cofactors and vitamins	00860 Porphyrin metabolism [PATH:ko00860]
17sumH01_582_length_23592_cov_11.415983_23	17sumH01_582_length_23592_cov_11.415983	DNMT3A; DNA (cytosine-5)-methyltransferase 3A [EC:2.1.1.37]	K02377	09105 Amino acid metabolism	00270 Cysteine and methionine metabolism [PATH:ko00270]
19sumN23_61_length_54903_cov_11.086074_33	19sumN23_61_length_54903_cov_11.086074	nadM; nicotinamide-nucleotide adenylyltransferase [EC:2.7.7.1]	K00472	09108 Metabolism of cofactors and vitamins	00760 Nicotinate and nicotinamide metabolism [PATH:ko00760]
19sumB26_338_length_30666_cov_7.278919_1 4451-30666/30666_5	19sumB26_338_length_30666_cov_7.278919_1	gmd, GMDS; GDPmannose 4,6-dehydratase [EC:4.2.1.47]	K00558	09101 Carbohydrate metabolism	00051 Fructose and mannose metabolism [PATH:ko00051]
19sumB26_338_length_30666_cov_7.278919_1 4451-30666/30666_8	19sumB26_338_length_30666_cov_7.278919_1	galE, GALE; UDP-glucose 4-epimerase [EC:5.1.3.2]	K01710	09101 Carbohydrate metabolism	00052 Galactose metabolism [PATH:ko00052]
19sumB26_338_length_30666_cov_7.278919_1 4451-30666/30666_27	19sumB26_338_length_30666_cov_7.278919_1	psbA; photosystem II P680 reaction center D1 protein [EC:1.10.3.9]	K10026	09102 Energy metabolism	00195 Photosynthesis [PATH:ko00195]
CJK3-3119_248747_2	CJK3-3119_248747	queE; 7-carboxy-7-deazaguanine synthase [EC:4.3.99.3]	K01784	09108 Metabolism of cofactors and vitamins	00790 Folate biosynthesis [PATH:ko00790]
CJK3-3119_248747_3	CJK3-3119_248747	queD, ptpS, PTS; 6-pyruvoyltetrahydropterin/6-carboxytetrahydropterin synthase [EC:4.2.3.12 4.1.2.50]	K00558	09108 Metabolism of cofactors and vitamins	00790 Folate biosynthesis [PATH:ko00790]
CJK3-3119_248747_7	CJK3-3119_248747	queC; 7-cyano-7-deazaguanine synthase [EC:6.3.4.20]	K01784	09108 Metabolism of cofactors and vitamins	00790 Folate biosynthesis [PATH:ko00790]
S05-6-2-2021141_4334704_2	S05-6-2-2021141_4334704	cobS; cobaltochelatase CobS [EC:6.6.1.2]	K01784	09108 Metabolism of cofactors and vitamins	00860 Porphyrin metabolism [PATH:ko00860]
S03-92119_1089804_9	S03-92119_1089804	gmd, GMDS; GDPmannose 4,6-dehydratase [EC:4.2.1.47]	K00558	09101 Carbohydrate metabolism	00051 Fructose and mannose metabolism [PATH:ko00051]
S03-92119_1089804_127	S03-92119_1089804	pseB; UDP-N-acetylglucosamine 4,6-dehydratase [EC:4.2.1.115]	K01711	09101 Carbohydrate metabolism	00520 Amino sugar and nucleotide sugar metabolism [PATH:ko00520]
S02-3119_871783_5	S02-3119_871783	queC; 7-cyano-7-deazaguanine synthase [EC:6.3.4.20]	K01784	09108 Metabolism of cofactors and vitamins	00790 Folate biosynthesis [PATH:ko00790]
S01-5141_1237880_13	S01-5141_1237880	DNMT3A; DNA (cytosine-5)-methyltransferase 3A [EC:2.1.1.37]	K02377	09105 Amino acid metabolism	00270 Cysteine and methionine metabolism [PATH:ko00270]
S01-10-2141_2722228_3	S01-10-2141_2722228	mec; [CysO sulfur-carrier protein]-S-L-cysteine hydrolase [EC:3.13.1.6]	K01711	09123 Folding, sorting and degradation	04122 Sulfur relay system [PATH:ko04122]
NS-39-2119_432857_11	NS-39-2119_432857	mec; [CysO sulfur-carrier protein]-S-L-cysteine hydrolase [EC:3.13.1.6]	K01711	09123 Folding, sorting and degradation	04122 Sulfur relay system [PATH:ko04122]
YS-27119_438536_7	YS-27119_438536	cysH; phosphoadenosine phosphosulfate reductase [EC:1.8.4.8 1.8.4.10]	K00390	09102 Energy metabolism	00920 Sulfur metabolism [PATH:ko00920]
S02-9-2141_4221812_8	S02-9-2141_4221812	DNMT1, dcm; DNA (cytosine-5)-methyltransferase 1 [EC:2.1.1.37]	K03462	09105 Amino acid metabolism	00270 Cysteine and methionine metabolism [PATH:ko00270]
NS-40119_2380024_7	NS-40119_2380024	galE, GALE; UDP-glucose 4-epimerase [EC:5.1.3.2]	K01710	09101 Carbohydrate metabolism	00052 Galactose metabolism [PATH:ko00052]
S01-10-1119_760430_2	S01-10-1119_760430	queC; 7-cyano-7-deazaguanine synthase [EC:6.3.4.20]	K01784	09108 Metabolism of cofactors and vitamins	00790 Folate biosynthesis [PATH:ko00790]
S03-92119_1123562_46	S03-92119_1123562	DNMT1, dcm; DNA (cytosine-5)-methyltransferase 1 [EC:2.1.1.37]	K03462	09105 Amino acid metabolism	00270 Cysteine and methionine metabolism [PATH:ko00270]
NS-31119_647568_13	NS-31119_647568	cobS; cobaltochelatase CobS [EC:6.6.1.2]	K01784	09108 Metabolism of cofactors and vitamins	00860 Porphyrin metabolism [PATH:ko00860]
S02-9-2141_1734948_5	S02-9-2141_1734948	DNMT1, dcm; DNA (cytosine-5)-methyltransferase 1 [EC:2.1.1.37]	K03462	09105 Amino acid metabolism	00270 Cysteine and methionine metabolism [PATH:ko00270]
17sumH37_1243_length_15018_cov_124.378534_15	17sumH37_1243_length_15018_cov_124.378534	queE; 7-carboxy-7-deazaguanine synthase [EC:4.3.99.3]	K01784	09108 Metabolism of cofactors and vitamins	00790 Folate biosynthesis [PATH:ko00790]
17sumH37_1243_length_15018_cov_124.378534_17	17sumH37_1243_length_15018_cov_124.378534	GCH1, folE; GTP cyclohydrolase IA [EC:3.5.4.16]	K00390	09108 Metabolism of cofactors and vitamins	00790 Folate biosynthesis [PATH:ko00790]
NS-23-1119_51397_9	NS-23-1119_51397	TSTA3, fcl; GDP-L-fucose synthase [EC:1.1.1.271]	K09882	09101 Carbohydrate metabolism	00051 Fructose and mannose metabolism [PATH:ko00051]
NS-35119_605580_4	NS-35119_605580	gmd, GMDS; GDPmannose 4,6-dehydratase [EC:4.2.1.47]	K00558	09101 Carbohydrate metabolism	00051 Fructose and mannose metabolism [PATH:ko00051]
NS-23-2119_2493624_5	NS-23-2119_2493624	DNMT1, dcm; DNA (cytosine-5)-methyltransferase 1 [EC:2.1.1.37]	K03462	09105 Amino acid metabolism	00270 Cysteine and methionine metabolism [PATH:ko00270]
S02-9-2141_6856116_19	S02-9-2141_6856116	glmS, GFPT; glutamine---fructose-6-phosphate transaminase (isomerizing) [EC:2.6.1.16]	K00558	09101 Carbohydrate metabolism	00520 Amino sugar and nucleotide sugar metabolism [PATH:ko00520]
S03-92119_1641948_33	S03-92119_1641948	cobS; cobaltochelatase CobS [EC:6.6.1.2]	K01784	09108 Metabolism of cofactors and vitamins	00860 Porphyrin metabolism [PATH:ko00860]
S01-10-2141_1027155_8	S01-10-2141_1027155	TSTA3, fcl; GDP-L-fucose synthase [EC:1.1.1.271]	K09882	09101 Carbohydrate metabolism	00051 Fructose and mannose metabolism [PATH:ko00051]
S01-10-2141_1027155_10	S01-10-2141_1027155	galE, GALE; UDP-glucose 4-epimerase [EC:5.1.3.2]	K01710	09101 Carbohydrate metabolism	00052 Galactose metabolism [PATH:ko00052]
S01-10-2141_1027155_13	S01-10-2141_1027155	gmd, GMDS; GDPmannose 4,6-dehydratase [EC:4.2.1.47]	K00558	09101 Carbohydrate metabolism	00051 Fructose and mannose metabolism [PATH:ko00051]
S02-9-2141_5168316_22	S02-9-2141_5168316	cobS; cobaltochelatase CobS [EC:6.6.1.2]	K01784	09108 Metabolism of cofactors and vitamins	00860 Porphyrin metabolism [PATH:ko00860]
NS-8-1119_1238830_6	NS-8-1119_1238830	E5.1.3.6; UDP-glucuronate 4-epimerase [EC:5.1.3.6]	K01711	09101 Carbohydrate metabolism	00053 Ascorbate and aldarate metabolism [PATH:ko00053]
18sumB67_3863_length_7682_cov_4.952668_4	18sumB67_3863_length_7682_cov_4.952668	queE; 7-carboxy-7-deazaguanine synthase [EC:4.3.99.3]	K01784	09108 Metabolism of cofactors and vitamins	00790 Folate biosynthesis [PATH:ko00790]
18sumB67_3863_length_7682_cov_4.952668_7	18sumB67_3863_length_7682_cov_4.952668	GCH1, folE; GTP cyclohydrolase IA [EC:3.5.4.16]	K00390	09108 Metabolism of cofactors and vitamins	00790 Folate biosynthesis [PATH:ko00790]
S03-92119_401912_35	S03-92119_401912	cobS; cobaltochelatase CobS [EC:6.6.1.2]	K01784	09108 Metabolism of cofactors and vitamins	00860 Porphyrin metabolism [PATH:ko00860]
19winB49_22_length_81158_cov_24.512447_42	19winB49_22_length_81158_cov_24.512447	cobS; cobaltochelatase CobS [EC:6.6.1.2]	K01784	09108 Metabolism of cofactors and vitamins	00860 Porphyrin metabolism [PATH:ko00860]
19winB49_22_length_81158_cov_24.512447_60	19winB49_22_length_81158_cov_24.512447	P4HA; prolyl 4-hydroxylase [EC:1.14.11.2]	K01737	09105 Amino acid metabolism	00330 Arginine and proline metabolism [PATH:ko00330]
S04-6141_3478701_45	S04-6141_3478701	capD; UDP-glucose 4-epimerase [EC:5.1.3.2]	K01784	09101 Carbohydrate metabolism	00052 Galactose metabolism [PATH:ko00052]
19sumH38_7890_length_5072_cov_6.384094_1	19sumH38_7890_length_5072_cov_6.384094	E4.2.1.46, rfbB, rffG; dTDP-glucose 4,6-dehydratase [EC:4.2.1.46]	K15894	09107 Glycan biosynthesis and metabolism	00541 O-Antigen nucleotide sugar biosynthesis [PATH:ko00541]
19sumH38_7890_length_5072_cov_6.384094_5	19sumH38_7890_length_5072_cov_6.384094	gmd, GMDS; GDPmannose 4,6-dehydratase [EC:4.2.1.47]	K00558	09101 Carbohydrate metabolism	00051 Fructose and mannose metabolism [PATH:ko00051]
S02-9-2141_3232400_14	S02-9-2141_3232400	UXS1, uxs; UDP-glucuronate decarboxylase [EC:4.1.1.35]	K17398	09101 Carbohydrate metabolism	00520 Amino sugar and nucleotide sugar metabolism [PATH:ko00520]
19sprN18_3181_length_7462_cov_24.371945_4	19sprN18_3181_length_7462_cov_24.371945	DNMT3A; DNA (cytosine-5)-methyltransferase 3A [EC:2.1.1.37]	K02377	09105 Amino acid metabolism	00270 Cysteine and methionine metabolism [PATH:ko00270]
S01-102141_3442780_4	S01-102141_3442780	DNMT3A; DNA (cytosine-5)-methyltransferase 3A [EC:2.1.1.37]	K02377	09105 Amino acid metabolism	00270 Cysteine and methionine metabolism [PATH:ko00270]
19sumH41_119_length_51851_cov_18.008070_35	19sumH41_119_length_51851_cov_18.008070	cobS; cobaltochelatase CobS [EC:6.6.1.2]	K01784	09108 Metabolism of cofactors and vitamins	00860 Porphyrin metabolism [PATH:ko00860]
19sumN23_242_length_34794_cov_35.653012_4	19sumN23_242_length_34794_cov_35.653012	mec; [CysO sulfur-carrier protein]-S-L-cysteine hydrolase [EC:3.13.1.6]	K01711	09123 Folding, sorting and degradation	04122 Sulfur relay system [PATH:ko04122]
18sumH37_3257_length_11154_cov_8.424002_22	18sumH37_3257_length_11154_cov_8.424002	cobS; cobaltochelatase CobS [EC:6.6.1.2]	K01784	09108 Metabolism of cofactors and vitamins	00860 Porphyrin metabolism [PATH:ko00860]
19fallB26_1131_length_14579_cov_8.575737_15	19fallB26_1131_length_14579_cov_8.575737	DNMT3A; DNA (cytosine-5)-methyltransferase 3A [EC:2.1.1.37]	K02377	09105 Amino acid metabolism	00270 Cysteine and methionine metabolism [PATH:ko00270]
S01-101119_1529203_10	S01-101119_1529203	cobT; cobaltochelatase CobT [EC:6.6.1.2]	K01784	09108 Metabolism of cofactors and vitamins	00860 Porphyrin metabolism [PATH:ko00860]
S01-101119_1529203_11	S01-101119_1529203	cobS; cobaltochelatase CobS [EC:6.6.1.2]	K01784	09108 Metabolism of cofactors and vitamins	00860 Porphyrin metabolism [PATH:ko00860]
18sumH37_9190_length_5666_cov_54.486544_3	18sumH37_9190_length_5666_cov_54.486544	queD, ptpS, PTS; 6-pyruvoyltetrahydropterin/6-carboxytetrahydropterin synthase [EC:4.2.3.12 4.1.2.50]	K00558	09108 Metabolism of cofactors and vitamins	00790 Folate biosynthesis [PATH:ko00790]
18sumH37_9190_length_5666_cov_54.486544_4	18sumH37_9190_length_5666_cov_54.486544	queC; 7-cyano-7-deazaguanine synthase [EC:6.3.4.20]	K01784	09108 Metabolism of cofactors and vitamins	00790 Folate biosynthesis [PATH:ko00790]
18sumH37_9190_length_5666_cov_54.486544_6	18sumH37_9190_length_5666_cov_54.486544	DNMT1, dcm; DNA (cytosine-5)-methyltransferase 1 [EC:2.1.1.37]	K03462	09105 Amino acid metabolism	00270 Cysteine and methionine metabolism [PATH:ko00270]
19sumH06_2020_length_12083_cov_28.229631_11	19sumH06_2020_length_12083_cov_28.229631	gmd, GMDS; GDPmannose 4,6-dehydratase [EC:4.2.1.47]	K00558	09101 Carbohydrate metabolism	00051 Fructose and mannose metabolism [PATH:ko00051]
17sumH34_2087_length_11661_cov_9.687145_1	17sumH34_2087_length_11661_cov_9.687145	DNMT1, dcm; DNA (cytosine-5)-methyltransferase 1 [EC:2.1.1.37]	K03462	09105 Amino acid metabolism	00270 Cysteine and methionine metabolism [PATH:ko00270]
S03-9-1141_5978154_10	S03-9-1141_5978154	queD, ptpS, PTS; 6-pyruvoyltetrahydropterin/6-carboxytetrahydropterin synthase [EC:4.2.3.12 4.1.2.50]	K00558	09108 Metabolism of cofactors and vitamins	00790 Folate biosynthesis [PATH:ko00790]
NS-39-2119_9502_3	NS-39-2119_9502	cysH; phosphoadenosine phosphosulfate reductase [EC:1.8.4.8 1.8.4.10]	K00390	09102 Energy metabolism	00920 Sulfur metabolism [PATH:ko00920]
YS-27119_931881_15	YS-27119_931881	cysH; phosphoadenosine phosphosulfate reductase [EC:1.8.4.8 1.8.4.10]	K00390	09102 Energy metabolism	00920 Sulfur metabolism [PATH:ko00920]
S03-92119_1170250_1	S03-92119_1170250	tylD, gerKI, mydI; dTDP-4-dehydro-6-deoxy-alpha-D-gulose 4-ketoreductase [EC:1.1.1.364]	K01711	09109 Metabolism of terpenoids and polyketides	00523 Polyketide sugar unit biosynthesis [PATH:ko00523]
S03-92119_1170250_2	S03-92119_1170250	gmd, GMDS; GDPmannose 4,6-dehydratase [EC:4.2.1.47]	K00558	09101 Carbohydrate metabolism	00051 Fructose and mannose metabolism [PATH:ko00051]
S03-92119_1170250_3	S03-92119_1170250	galE, GALE; UDP-glucose 4-epimerase [EC:5.1.3.2]	K01710	09101 Carbohydrate metabolism	00052 Galactose metabolism [PATH:ko00052]
S05-6-2-2021141_1940974_12	S05-6-2-2021141_1940974	DNMT3A; DNA (cytosine-5)-methyltransferase 3A [EC:2.1.1.37]	K02377	09105 Amino acid metabolism	00270 Cysteine and methionine metabolism [PATH:ko00270]
NS-31119_563122_3	NS-31119_563122	mec; [CysO sulfur-carrier protein]-S-L-cysteine hydrolase [EC:3.13.1.6]	K01711	09123 Folding, sorting and degradation	04122 Sulfur relay system [PATH:ko04122]
S04-6141_2078291_14	S04-6141_2078291	DNMT1, dcm; DNA (cytosine-5)-methyltransferase 1 [EC:2.1.1.37]	K03462	09105 Amino acid metabolism	00270 Cysteine and methionine metabolism [PATH:ko00270]
S05-6-1-2021119_1502285_2	S05-6-1-2021119_1502285	cobS; cobaltochelatase CobS [EC:6.6.1.2]	K01784	09108 Metabolism of cofactors and vitamins	00860 Porphyrin metabolism [PATH:ko00860]
NS-23-2119_378468_5	NS-23-2119_378468	queE; 7-carboxy-7-deazaguanine synthase [EC:4.3.99.3]	K01784	09108 Metabolism of cofactors and vitamins	00790 Folate biosynthesis [PATH:ko00790]
S03-92119_1036795_10	S03-92119_1036795	DNMT1, dcm; DNA (cytosine-5)-methyltransferase 1 [EC:2.1.1.37]	K03462	09105 Amino acid metabolism	00270 Cysteine and methionine metabolism [PATH:ko00270]
17sumB49_254_length_34229_cov_160.822321_17	17sumB49_254_length_34229_cov_160.822321	DNMT1, dcm; DNA (cytosine-5)-methyltransferase 1 [EC:2.1.1.37]	K03462	09105 Amino acid metabolism	00270 Cysteine and methionine metabolism [PATH:ko00270]
S05-6-2-2021141_2197041_7	S05-6-2-2021141_2197041	DNMT1, dcm; DNA (cytosine-5)-methyltransferase 1 [EC:2.1.1.37]	K03462	09105 Amino acid metabolism	00270 Cysteine and methionine metabolism [PATH:ko00270]
18sumB67_7102_length_5350_cov_8.062323_8	18sumB67_7102_length_5350_cov_8.062323	cysH; phosphoadenosine phosphosulfate reductase [EC:1.8.4.8 1.8.4.10]	K00390	09102 Energy metabolism	00920 Sulfur metabolism [PATH:ko00920]
S03-9-1141_1922560_31	S03-9-1141_1922560	queD, ptpS, PTS; 6-pyruvoyltetrahydropterin/6-carboxytetrahydropterin synthase [EC:4.2.3.12 4.1.2.50]	K00558	09108 Metabolism of cofactors and vitamins	00790 Folate biosynthesis [PATH:ko00790]
S03-9-1141_1922560_39	S03-9-1141_1922560	queC; 7-cyano-7-deazaguanine synthase [EC:6.3.4.20]	K01784	09108 Metabolism of cofactors and vitamins	00790 Folate biosynthesis [PATH:ko00790]
S03-9-1141_1922560_40	S03-9-1141_1922560	GCH1, folE; GTP cyclohydrolase IA [EC:3.5.4.16]	K00390	09108 Metabolism of cofactors and vitamins	00790 Folate biosynthesis [PATH:ko00790]
S03-9-1141_1922560_41	S03-9-1141_1922560	queE; 7-carboxy-7-deazaguanine synthase [EC:4.3.99.3]	K01784	09108 Metabolism of cofactors and vitamins	00790 Folate biosynthesis [PATH:ko00790]
S03-9-1141_1922560_76	S03-9-1141_1922560	E4.2.1.46, rfbB, rffG; dTDP-glucose 4,6-dehydratase [EC:4.2.1.46]	K15894	09107 Glycan biosynthesis and metabolism	00541 O-Antigen nucleotide sugar biosynthesis [PATH:ko00541]
19sprB26_4709_length_8379_cov_19.979697_1	19sprB26_4709_length_8379_cov_19.979697	DNMT1, dcm; DNA (cytosine-5)-methyltransferase 1 [EC:2.1.1.37]	K03462	09105 Amino acid metabolism	00270 Cysteine and methionine metabolism [PATH:ko00270]
19sumH38_54_length_60945_cov_9.071260_20	19sumH38_54_length_60945_cov_9.071260	mec; [CysO sulfur-carrier protein]-S-L-cysteine hydrolase [EC:3.13.1.6]	K01711	09123 Folding, sorting and degradation	04122 Sulfur relay system [PATH:ko04122]
BH-0-2119_1261072_42	BH-0-2119_1261072	cobS; cobaltochelatase CobS [EC:6.6.1.2]	K01784	09108 Metabolism of cofactors and vitamins	00860 Porphyrin metabolism [PATH:ko00860]
S05-1119_688144_78	S05-1119_688144	DNMT1, dcm; DNA (cytosine-5)-methyltransferase 1 [EC:2.1.1.37]	K03462	09105 Amino acid metabolism	00270 Cysteine and methionine metabolism [PATH:ko00270]
17sumH37_932_length_18131_cov_11.174983_2	17sumH37_932_length_18131_cov_11.174983	queE; 7-carboxy-7-deazaguanine synthase [EC:4.3.99.3]	K01784	09108 Metabolism of cofactors and vitamins	00790 Folate biosynthesis [PATH:ko00790]
19winB49_5481_length_6095_cov_23.409603_2	19winB49_5481_length_6095_cov_23.409603	DNMT1, dcm; DNA (cytosine-5)-methyltransferase 1 [EC:2.1.1.37]	K03462	09105 Amino acid metabolism	00270 Cysteine and methionine metabolism [PATH:ko00270]
NS-40119_783734_1	NS-40119_783734	cobS; cobaltochelatase CobS [EC:6.6.1.2]	K01784	09108 Metabolism of cofactors and vitamins	00860 Porphyrin metabolism [PATH:ko00860]
S04-6141_401175_77	S04-6141_401175	DNMT1, dcm; DNA (cytosine-5)-methyltransferase 1 [EC:2.1.1.37]	K03462	09105 Amino acid metabolism	00270 Cysteine and methionine metabolism [PATH:ko00270]
19fallN18_390_length_28206_cov_80.621719_32	19fallN18_390_length_28206_cov_80.621719	glmS, GFPT; glutamine---fructose-6-phosphate transaminase (isomerizing) [EC:2.6.1.16]	K00558	09101 Carbohydrate metabolism	00520 Amino sugar and nucleotide sugar metabolism [PATH:ko00520]
19fallN18_390_length_28206_cov_80.621719_49	19fallN18_390_length_28206_cov_80.621719	DNMT1, dcm; DNA (cytosine-5)-methyltransferase 1 [EC:2.1.1.37]	K03462	09105 Amino acid metabolism	00270 Cysteine and methionine metabolism [PATH:ko00270]
NS-23-1119_329129_6	NS-23-1119_329129	P4HA; prolyl 4-hydroxylase [EC:1.14.11.2]	K01737	09105 Amino acid metabolism	00330 Arginine and proline metabolism [PATH:ko00330]
S02-9-2141_2637814_5	S02-9-2141_2637814	E4.2.1.46, rfbB, rffG; dTDP-glucose 4,6-dehydratase [EC:4.2.1.46]	K15894	09107 Glycan biosynthesis and metabolism	00541 O-Antigen nucleotide sugar biosynthesis [PATH:ko00541]
S02-9-2141_5937036_5	S02-9-2141_5937036	cofF; gamma-F420-2:alpha-L-glutamate ligase [EC:6.3.2.32]	K03274	09102 Energy metabolism	00680 Methane metabolism [PATH:ko00680]
NS-8-1119_1360210_4	NS-8-1119_1360210	galE, GALE; UDP-glucose 4-epimerase [EC:5.1.3.2]	K01710	09101 Carbohydrate metabolism	00052 Galactose metabolism [PATH:ko00052]
S01-101119_3077872_2	S01-101119_3077872	cofF; gamma-F420-2:alpha-L-glutamate ligase [EC:6.3.2.32]	K03274	09102 Energy metabolism	00680 Methane metabolism [PATH:ko00680]
S02-9-1119_1742173_12	S02-9-1119_1742173	DNMT3A; DNA (cytosine-5)-methyltransferase 3A [EC:2.1.1.37]	K02377	09105 Amino acid metabolism	00270 Cysteine and methionine metabolism [PATH:ko00270]
S03-9-1141_7583756_49	S03-9-1141_7583756	DNMT1, dcm; DNA (cytosine-5)-methyltransferase 1 [EC:2.1.1.37]	K03462	09105 Amino acid metabolism	00270 Cysteine and methionine metabolism [PATH:ko00270]
S03-9-1141_839491_46	S03-9-1141_839491	cobS; cobaltochelatase CobS [EC:6.6.1.2]	K01784	09108 Metabolism of cofactors and vitamins	00860 Porphyrin metabolism [PATH:ko00860]
S03-9-1141_839491_55	S03-9-1141_839491	cobT; cobaltochelatase CobT [EC:6.6.1.2]	K01784	09108 Metabolism of cofactors and vitamins	00860 Porphyrin metabolism [PATH:ko00860]
S03-9-1141_839491_62	S03-9-1141_839491	argD; acetylornithine/N-succinyldiaminopimelate aminotransferase [EC:2.6.1.11 2.6.1.17]	K02377	09105 Amino acid metabolism	00300 Lysine biosynthesis [PATH:ko00300]
S05-1119_755568_30	S05-1119_755568	cobT; cobaltochelatase CobT [EC:6.6.1.2]	K01784	09108 Metabolism of cofactors and vitamins	00860 Porphyrin metabolism [PATH:ko00860]
18sumH37_2165_length_14189_cov_4.412976_9	18sumH37_2165_length_14189_cov_4.412976	wbpP; UDP-N-acetylglucosamine 4-epimerase [EC:5.1.3.7]	K01784	09101 Carbohydrate metabolism	00520 Amino sugar and nucleotide sugar metabolism [PATH:ko00520]
18sumH37_90_length_55572_cov_17.938037_1 12694-55572/55572_33	18sumH37_90_length_55572_cov_17.938037_1	queE; 7-carboxy-7-deazaguanine synthase [EC:4.3.99.3]	K01784	09108 Metabolism of cofactors and vitamins	00790 Folate biosynthesis [PATH:ko00790]
18sumH37_90_length_55572_cov_17.938037_1 12694-55572/55572_34	18sumH37_90_length_55572_cov_17.938037_1	GCH1, folE; GTP cyclohydrolase IA [EC:3.5.4.16]	K00390	09108 Metabolism of cofactors and vitamins	00790 Folate biosynthesis [PATH:ko00790]
18sumH37_90_length_55572_cov_17.938037_1 12694-55572/55572_49	18sumH37_90_length_55572_cov_17.938037_1	galE, GALE; UDP-glucose 4-epimerase [EC:5.1.3.2]	K01710	09101 Carbohydrate metabolism	00052 Galactose metabolism [PATH:ko00052]
NS-41119_2110307_3	NS-41119_2110307	P4HA; prolyl 4-hydroxylase [EC:1.14.11.2]	K01737	09105 Amino acid metabolism	00330 Arginine and proline metabolism [PATH:ko00330]
S01-101119_3940482_24	S01-101119_3940482	purA, ADSS; adenylosuccinate synthase [EC:6.3.4.4]	K01711	09104 Nucleotide metabolism	00230 Purine metabolism [PATH:ko00230]
S03-9-1141_2559832_9	S03-9-1141_2559832	P4HA; prolyl 4-hydroxylase [EC:1.14.11.2]	K01737	09105 Amino acid metabolism	00330 Arginine and proline metabolism [PATH:ko00330]
S01-10-2141_2849333_35	S01-10-2141_2849333	DNMT1, dcm; DNA (cytosine-5)-methyltransferase 1 [EC:2.1.1.37]	K03462	09105 Amino acid metabolism	00270 Cysteine and methionine metabolism [PATH:ko00270]
S02-9-2141_2841990_9	S02-9-2141_2841990	DNMT1, dcm; DNA (cytosine-5)-methyltransferase 1 [EC:2.1.1.37]	K03462	09105 Amino acid metabolism	00270 Cysteine and methionine metabolism [PATH:ko00270]
CJK3-3119_1882753_4	CJK3-3119_1882753	mec; [CysO sulfur-carrier protein]-S-L-cysteine hydrolase [EC:3.13.1.6]	K01711	09123 Folding, sorting and degradation	04122 Sulfur relay system [PATH:ko04122]
17sumH34_7192_length_5354_cov_5.264767_11	17sumH34_7192_length_5354_cov_5.264767	lpxH; UDP-2,3-diacylglucosamine hydrolase [EC:3.6.1.54]	K00820	09107 Glycan biosynthesis and metabolism	00540 Lipopolysaccharide biosynthesis [PATH:ko00540]
S02-9-1119_1112270_19	S02-9-1119_1112270	PGD, gnd, gntZ; 6-phosphogluconate dehydrogenase [EC:1.1.1.44 1.1.1.343]	K00472	09101 Carbohydrate metabolism	00030 Pentose phosphate pathway [PATH:ko00030]
S02-1-1141_1148348_17	S02-1-1141_1148348	mgs, bgsB; 1,2-diacylglycerol 3-alpha-glucosyltransferase [EC:2.4.1.337]	K01711	09103 Lipid metabolism	00561 Glycerolipid metabolism [PATH:ko00561]
S03-9-1141_1500514_9	S03-9-1141_1500514	rpiB; ribose 5-phosphate isomerase B [EC:5.3.1.6]	K01737	09101 Carbohydrate metabolism	00030 Pentose phosphate pathway [PATH:ko00030]
S03-9-1141_1500514_21	S03-9-1141_1500514	K23144; UDP-N-acetylglucosamine diphosphorylase / glucose-1-phosphate thymidylyltransferase / UDP-N-acetylgalactosamine diphosphorylase / glucosamine-1-phosphate N-acetyltransferase / galactosamine-1-phosphate N-acetyltransferase [EC:2.7.7.23 2.7.7.24 2.7.7.83 2.3.1.157 2.3.1.276]	#VALUE!	09101 Carbohydrate metabolism	00520 Amino sugar and nucleotide sugar metabolism [PATH:ko00520]
S05-1119_678200_5	S05-1119_678200	mec; [CysO sulfur-carrier protein]-S-L-cysteine hydrolase [EC:3.13.1.6]	K01711	09123 Folding, sorting and degradation	04122 Sulfur relay system [PATH:ko04122]
S02-9-2141_28397_11	S02-9-2141_28397	queD, ptpS, PTS; 6-pyruvoyltetrahydropterin/6-carboxytetrahydropterin synthase [EC:4.2.3.12 4.1.2.50]	K00558	09108 Metabolism of cofactors and vitamins	00790 Folate biosynthesis [PATH:ko00790]
S02-9-2141_28397_12	S02-9-2141_28397	queE; 7-carboxy-7-deazaguanine synthase [EC:4.3.99.3]	K01784	09108 Metabolism of cofactors and vitamins	00790 Folate biosynthesis [PATH:ko00790]
S02-9-2141_28397_13	S02-9-2141_28397	GCH1, folE; GTP cyclohydrolase IA [EC:3.5.4.16]	K00390	09108 Metabolism of cofactors and vitamins	00790 Folate biosynthesis [PATH:ko00790]
S02-9-2141_28397_14	S02-9-2141_28397	queC; 7-cyano-7-deazaguanine synthase [EC:6.3.4.20]	K01784	09108 Metabolism of cofactors and vitamins	00790 Folate biosynthesis [PATH:ko00790]
S02-3119_2165611_31	S02-3119_2165611	cysH; phosphoadenosine phosphosulfate reductase [EC:1.8.4.8 1.8.4.10]	K00390	09102 Energy metabolism	00920 Sulfur metabolism [PATH:ko00920]
NS-23-1119_512372_25	NS-23-1119_512372	cysH; phosphoadenosine phosphosulfate reductase [EC:1.8.4.8 1.8.4.10]	K00390	09102 Energy metabolism	00920 Sulfur metabolism [PATH:ko00920]
S03-92119_116422_4	S03-92119_116422	GCH1, folE; GTP cyclohydrolase IA [EC:3.5.4.16]	K00390	09108 Metabolism of cofactors and vitamins	00790 Folate biosynthesis [PATH:ko00790]
S03-92119_116422_5	S03-92119_116422	queE; 7-carboxy-7-deazaguanine synthase [EC:4.3.99.3]	K01784	09108 Metabolism of cofactors and vitamins	00790 Folate biosynthesis [PATH:ko00790]
S03-92119_116422_6	S03-92119_116422	queD, ptpS, PTS; 6-pyruvoyltetrahydropterin/6-carboxytetrahydropterin synthase [EC:4.2.3.12 4.1.2.50]	K00558	09108 Metabolism of cofactors and vitamins	00790 Folate biosynthesis [PATH:ko00790]
S03-9-1141_1424444_11	S03-9-1141_1424444	DNMT1, dcm; DNA (cytosine-5)-methyltransferase 1 [EC:2.1.1.37]	K03462	09105 Amino acid metabolism	00270 Cysteine and methionine metabolism [PATH:ko00270]
S02-3119_2101725_23	S02-3119_2101725	PMVK; phosphomevalonate kinase [EC:2.7.4.2]	K21140	09109 Metabolism of terpenoids and polyketides	00900 Terpenoid backbone biosynthesis [PATH:ko00900]
NS-39-2119_2131672_55	NS-39-2119_2131672	P4HA; prolyl 4-hydroxylase [EC:1.14.11.2]	K01737	09105 Amino acid metabolism	00330 Arginine and proline metabolism [PATH:ko00330]
18sumB67_655_length_20403_cov_34.131364_28	18sumB67_655_length_20403_cov_34.131364	cobS; cobaltochelatase CobS [EC:6.6.1.2]	K01784	09108 Metabolism of cofactors and vitamins	00860 Porphyrin metabolism [PATH:ko00860]
18sumH34_3619_length_5740_cov_4.054881_2	18sumH34_3619_length_5740_cov_4.054881	galE, GALE; UDP-glucose 4-epimerase [EC:5.1.3.2]	K01710	09101 Carbohydrate metabolism	00052 Galactose metabolism [PATH:ko00052]
19fallH40_1158_length_17256_cov_27.123830_17	19fallH40_1158_length_17256_cov_27.123830	mec; [CysO sulfur-carrier protein]-S-L-cysteine hydrolase [EC:3.13.1.6]	K01711	09123 Folding, sorting and degradation	04122 Sulfur relay system [PATH:ko04122]
19sprN18_4311_length_6204_cov_3.528704_1	19sprN18_4311_length_6204_cov_3.528704	queD, ptpS, PTS; 6-pyruvoyltetrahydropterin/6-carboxytetrahydropterin synthase [EC:4.2.3.12 4.1.2.50]	K00558	09108 Metabolism of cofactors and vitamins	00790 Folate biosynthesis [PATH:ko00790]
19sprN18_4311_length_6204_cov_3.528704_2	19sprN18_4311_length_6204_cov_3.528704	queC; 7-cyano-7-deazaguanine synthase [EC:6.3.4.20]	K01784	09108 Metabolism of cofactors and vitamins	00790 Folate biosynthesis [PATH:ko00790]
19sprN18_4311_length_6204_cov_3.528704_4	19sprN18_4311_length_6204_cov_3.528704	queE; 7-carboxy-7-deazaguanine synthase [EC:4.3.99.3]	K01784	09108 Metabolism of cofactors and vitamins	00790 Folate biosynthesis [PATH:ko00790]
S05-6-2-2021141_3801811_9	S05-6-2-2021141_3801811	gmd, GMDS; GDPmannose 4,6-dehydratase [EC:4.2.1.47]	K00558	09101 Carbohydrate metabolism	00051 Fructose and mannose metabolism [PATH:ko00051]
NS-23-1119_1522890_74	NS-23-1119_1522890	galE, GALE; UDP-glucose 4-epimerase [EC:5.1.3.2]	K01710	09101 Carbohydrate metabolism	00052 Galactose metabolism [PATH:ko00052]
NS-31119_255777_28	NS-31119_255777	E5.1.3.6; UDP-glucuronate 4-epimerase [EC:5.1.3.6]	K01711	09101 Carbohydrate metabolism	00053 Ascorbate and aldarate metabolism [PATH:ko00053]
19sprB26_9314_length_5380_cov_4.300282_5	19sprB26_9314_length_5380_cov_4.300282	cysH; phosphoadenosine phosphosulfate reductase [EC:1.8.4.8 1.8.4.10]	K00390	09102 Energy metabolism	00920 Sulfur metabolism [PATH:ko00920]
19sprB26_9314_length_5380_cov_4.300282_6	19sprB26_9314_length_5380_cov_4.300282	DNMT1, dcm; DNA (cytosine-5)-methyltransferase 1 [EC:2.1.1.37]	K03462	09105 Amino acid metabolism	00270 Cysteine and methionine metabolism [PATH:ko00270]
S01-1119_283803_71	S01-1119_283803	galE, GALE; UDP-glucose 4-epimerase [EC:5.1.3.2]	K01710	09101 Carbohydrate metabolism	00052 Galactose metabolism [PATH:ko00052]
NS-39-2119_1743833_34	NS-39-2119_1743833	DNMT1, dcm; DNA (cytosine-5)-methyltransferase 1 [EC:2.1.1.37]	K03462	09105 Amino acid metabolism	00270 Cysteine and methionine metabolism [PATH:ko00270]
NS-40119_621897_15	NS-40119_621897	cobS; cobaltochelatase CobS [EC:6.6.1.2]	K01784	09108 Metabolism of cofactors and vitamins	00860 Porphyrin metabolism [PATH:ko00860]
19fallN18_1641_length_12791_cov_14.904287_17	19fallN18_1641_length_12791_cov_14.904287	cysH; phosphoadenosine phosphosulfate reductase [EC:1.8.4.8 1.8.4.10]	K00390	09102 Energy metabolism	00920 Sulfur metabolism [PATH:ko00920]
19fallN18_1641_length_12791_cov_14.904287_22	19fallN18_1641_length_12791_cov_14.904287	DNMT1, dcm; DNA (cytosine-5)-methyltransferase 1 [EC:2.1.1.37]	K03462	09105 Amino acid metabolism	00270 Cysteine and methionine metabolism [PATH:ko00270]
BH-0-2119_592676_11	BH-0-2119_592676	cobS; cobaltochelatase CobS [EC:6.6.1.2]	K01784	09108 Metabolism of cofactors and vitamins	00860 Porphyrin metabolism [PATH:ko00860]
CJK3-3119_1621940_37	CJK3-3119_1621940	E5.1.3.6; UDP-glucuronate 4-epimerase [EC:5.1.3.6]	K01711	09101 Carbohydrate metabolism	00053 Ascorbate and aldarate metabolism [PATH:ko00053]
NS-40119_661730_7	NS-40119_661730	gmhC, hldE, waaE, rfaE; D-beta-D-heptose 7-phosphate kinase / D-beta-D-heptose 1-phosphate adenosyltransferase [EC:2.7.1.167 2.7.7.70]	K01784	09107 Glycan biosynthesis and metabolism	00540 Lipopolysaccharide biosynthesis [PATH:ko00540]
S03-9-1141_3353611_11	S03-9-1141_3353611	DNMT1, dcm; DNA (cytosine-5)-methyltransferase 1 [EC:2.1.1.37]	K03462	09105 Amino acid metabolism	00270 Cysteine and methionine metabolism [PATH:ko00270]
S03-9-2141_1529790_12	S03-9-2141_1529790	TSTA3, fcl; GDP-L-fucose synthase [EC:1.1.1.271]	K09882	09101 Carbohydrate metabolism	00051 Fructose and mannose metabolism [PATH:ko00051]
BH-0-2119_500764_21	BH-0-2119_500764	cysH; phosphoadenosine phosphosulfate reductase [EC:1.8.4.8 1.8.4.10]	K00390	09102 Energy metabolism	00920 Sulfur metabolism [PATH:ko00920]
NS-23-2119_1376383_12	NS-23-2119_1376383	purA, ADSS; adenylosuccinate synthase [EC:6.3.4.4]	K01711	09104 Nucleotide metabolism	00230 Purine metabolism [PATH:ko00230]
NS-31119_2545204_9	NS-31119_2545204	cobS; cobaltochelatase CobS [EC:6.6.1.2]	K01784	09108 Metabolism of cofactors and vitamins	00860 Porphyrin metabolism [PATH:ko00860]
19winBS04_464_length_25751_cov_12.848731_17	19winBS04_464_length_25751_cov_12.848731	DNMT1, dcm; DNA (cytosine-5)-methyltransferase 1 [EC:2.1.1.37]	K03462	09105 Amino acid metabolism	00270 Cysteine and methionine metabolism [PATH:ko00270]
S02-3119_2046305_6	S02-3119_2046305	galE, GALE; UDP-glucose 4-epimerase [EC:5.1.3.2]	K01710	09101 Carbohydrate metabolism	00052 Galactose metabolism [PATH:ko00052]
NS-39-2119_1494895_7	NS-39-2119_1494895	GCH1, folE; GTP cyclohydrolase IA [EC:3.5.4.16]	K00390	09108 Metabolism of cofactors and vitamins	00790 Folate biosynthesis [PATH:ko00790]
NS-39-2119_1494895_8	NS-39-2119_1494895	galE, GALE; UDP-glucose 4-epimerase [EC:5.1.3.2]	K01710	09101 Carbohydrate metabolism	00052 Galactose metabolism [PATH:ko00052]
S01-10-2141_1541023_5	S01-10-2141_1541023	kdsB; 3-deoxy-manno-octulosonate cytidylyltransferase (CMP-KDO synthetase) [EC:2.7.7.38]	K01711	09107 Glycan biosynthesis and metabolism	00540 Lipopolysaccharide biosynthesis [PATH:ko00540]
S05-6-1-2021119_618419_32	S05-6-1-2021119_618419	galE, GALE; UDP-glucose 4-epimerase [EC:5.1.3.2]	K01710	09101 Carbohydrate metabolism	00052 Galactose metabolism [PATH:ko00052]
S05-6-1-2021119_618419_44	S05-6-1-2021119_618419	wbpP; UDP-N-acetylglucosamine 4-epimerase [EC:5.1.3.7]	K01784	09101 Carbohydrate metabolism	00520 Amino sugar and nucleotide sugar metabolism [PATH:ko00520]
19winB49_2038_length_11548_cov_6.734795_26	19winB49_2038_length_11548_cov_6.734795	purA, ADSS; adenylosuccinate synthase [EC:6.3.4.4]	K01711	09104 Nucleotide metabolism	00230 Purine metabolism [PATH:ko00230]
18sumH34_1654_length_9937_cov_4.024691_8	18sumH34_1654_length_9937_cov_4.024691	lpxH; UDP-2,3-diacylglucosamine hydrolase [EC:3.6.1.54]	K00820	09107 Glycan biosynthesis and metabolism	00540 Lipopolysaccharide biosynthesis [PATH:ko00540]
S03-9-1141_1902095_13	S03-9-1141_1902095	capD; UDP-glucose 4-epimerase [EC:5.1.3.2]	K01784	09101 Carbohydrate metabolism	00052 Galactose metabolism [PATH:ko00052]
S03-9-1141_1902095_14	S03-9-1141_1902095	rfbD, rmlD; dTDP-4-dehydrorhamnose reductase [EC:1.1.1.133]	K01495	09107 Glycan biosynthesis and metabolism	00541 O-Antigen nucleotide sugar biosynthesis [PATH:ko00541]
17sumH34_774_length_20838_cov_6.881826_13	17sumH34_774_length_20838_cov_6.881826	DNMT1, dcm; DNA (cytosine-5)-methyltransferase 1 [EC:2.1.1.37]	K03462	09105 Amino acid metabolism	00270 Cysteine and methionine metabolism [PATH:ko00270]
S01-10-2141_3171141_20	S01-10-2141_3171141	rfbD, rmlD; dTDP-4-dehydrorhamnose reductase [EC:1.1.1.133]	K01495	09107 Glycan biosynthesis and metabolism	00541 O-Antigen nucleotide sugar biosynthesis [PATH:ko00541]
BH-0-2119_303696_89	BH-0-2119_303696	psbA; photosystem II P680 reaction center D1 protein [EC:1.10.3.9]	K10026	09102 Energy metabolism	00195 Photosynthesis [PATH:ko00195]
BH-0-2119_303696_92	BH-0-2119_303696	psbD; photosystem II P680 reaction center D2 protein [EC:1.10.3.9]	K08678	09102 Energy metabolism	00195 Photosynthesis [PATH:ko00195]
NS-41119_2240474_13	NS-41119_2240474	P4HA; prolyl 4-hydroxylase [EC:1.14.11.2]	K01737	09105 Amino acid metabolism	00330 Arginine and proline metabolism [PATH:ko00330]
NS-40119_17754_11	NS-40119_17754	purA, ADSS; adenylosuccinate synthase [EC:6.3.4.4]	K01711	09104 Nucleotide metabolism	00230 Purine metabolism [PATH:ko00230]
S01-1119_1587177_6	S01-1119_1587177	gmd, GMDS; GDPmannose 4,6-dehydratase [EC:4.2.1.47]	K00558	09101 Carbohydrate metabolism	00051 Fructose and mannose metabolism [PATH:ko00051]
S01-1119_1587177_10	S01-1119_1587177	galE, GALE; UDP-glucose 4-epimerase [EC:5.1.3.2]	K01710	09101 Carbohydrate metabolism	00052 Galactose metabolism [PATH:ko00052]
S01-1119_1587177_13	S01-1119_1587177	galE, GALE; UDP-glucose 4-epimerase [EC:5.1.3.2]	K01710	09101 Carbohydrate metabolism	00052 Galactose metabolism [PATH:ko00052]
NS-35119_2165815_2	NS-35119_2165815	DNMT1, dcm; DNA (cytosine-5)-methyltransferase 1 [EC:2.1.1.37]	K03462	09105 Amino acid metabolism	00270 Cysteine and methionine metabolism [PATH:ko00270]
18sumH34_2744_length_6950_cov_3.888470_1	18sumH34_2744_length_6950_cov_3.888470	psbA; photosystem II P680 reaction center D1 protein [EC:1.10.3.9]	K10026	09102 Energy metabolism	00195 Photosynthesis [PATH:ko00195]
18sumH34_2744_length_6950_cov_3.888470_3	18sumH34_2744_length_6950_cov_3.888470	psbD; photosystem II P680 reaction center D2 protein [EC:1.10.3.9]	K08678	09102 Energy metabolism	00195 Photosynthesis [PATH:ko00195]
S01-10-2141_2271860_11	S01-10-2141_2271860	cobS; cobaltochelatase CobS [EC:6.6.1.2]	K01784	09108 Metabolism of cofactors and vitamins	00860 Porphyrin metabolism [PATH:ko00860]
NS-23-1119_609925_2	NS-23-1119_609925	cobS; cobaltochelatase CobS [EC:6.6.1.2]	K01784	09108 Metabolism of cofactors and vitamins	00860 Porphyrin metabolism [PATH:ko00860]
S02-3119_90794_2	S02-3119_90794	nudB, ntpA; dihydroneopterin triphosphate diphosphatase [EC:3.6.1.67]	K00558	09108 Metabolism of cofactors and vitamins	00790 Folate biosynthesis [PATH:ko00790]
NS-23-1119_2132189_11	NS-23-1119_2132189	cysH; phosphoadenosine phosphosulfate reductase [EC:1.8.4.8 1.8.4.10]	K00390	09102 Energy metabolism	00920 Sulfur metabolism [PATH:ko00920]
NS-23-1119_2132189_41	NS-23-1119_2132189	E4.2.1.46, rfbB, rffG; dTDP-glucose 4,6-dehydratase [EC:4.2.1.46]	K15894	09107 Glycan biosynthesis and metabolism	00541 O-Antigen nucleotide sugar biosynthesis [PATH:ko00541]
S01-101119_577387_46	S01-101119_577387	queD, ptpS, PTS; 6-pyruvoyltetrahydropterin/6-carboxytetrahydropterin synthase [EC:4.2.3.12 4.1.2.50]	K00558	09108 Metabolism of cofactors and vitamins	00790 Folate biosynthesis [PATH:ko00790]
S01-101119_577387_118	S01-101119_577387	acpP; acyl carrier protein	K01710	09103 Lipid metabolism	00061 Fatty acid biosynthesis [PATH:ko00061]
S01-101119_577387_132	S01-101119_577387	GCH1, folE; GTP cyclohydrolase IA [EC:3.5.4.16]	K00390	09108 Metabolism of cofactors and vitamins	00790 Folate biosynthesis [PATH:ko00790]
S01-101119_577387_135	S01-101119_577387	queE; 7-carboxy-7-deazaguanine synthase [EC:4.3.99.3]	K01784	09108 Metabolism of cofactors and vitamins	00790 Folate biosynthesis [PATH:ko00790]
S04-4141_1161392_5	S04-4141_1161392	galE, GALE; UDP-glucose 4-epimerase [EC:5.1.3.2]	K01710	09101 Carbohydrate metabolism	00052 Galactose metabolism [PATH:ko00052]
19sumN23_5488_length_6232_cov_34.500405_2	19sumN23_5488_length_6232_cov_34.500405	DNMT1, dcm; DNA (cytosine-5)-methyltransferase 1 [EC:2.1.1.37]	K03462	09105 Amino acid metabolism	00270 Cysteine and methionine metabolism [PATH:ko00270]
S02-9-2141_2266481_12	S02-9-2141_2266481	E4.2.1.46, rfbB, rffG; dTDP-glucose 4,6-dehydratase [EC:4.2.1.46]	K15894	09107 Glycan biosynthesis and metabolism	00541 O-Antigen nucleotide sugar biosynthesis [PATH:ko00541]
S03-9-1141_6176028_4	S03-9-1141_6176028	cysH; phosphoadenosine phosphosulfate reductase [EC:1.8.4.8 1.8.4.10]	K00390	09102 Energy metabolism	00920 Sulfur metabolism [PATH:ko00920]
NS-39-2119_1888785_6	NS-39-2119_1888785	DHFR, folA; dihydrofolate reductase [EC:1.5.1.3]	K00390	09108 Metabolism of cofactors and vitamins	00790 Folate biosynthesis [PATH:ko00790]
19fallH05_574_length_28203_cov_76.579615_12	19fallH05_574_length_28203_cov_76.579615	DNMT3A; DNA (cytosine-5)-methyltransferase 3A [EC:2.1.1.37]	K02377	09105 Amino acid metabolism	00270 Cysteine and methionine metabolism [PATH:ko00270]
NS-23-1119_21394_26	NS-23-1119_21394	DNMT1, dcm; DNA (cytosine-5)-methyltransferase 1 [EC:2.1.1.37]	K03462	09105 Amino acid metabolism	00270 Cysteine and methionine metabolism [PATH:ko00270]
NS-23-2119_1668290_44	NS-23-2119_1668290	E4.2.1.46, rfbB, rffG; dTDP-glucose 4,6-dehydratase [EC:4.2.1.46]	K15894	09107 Glycan biosynthesis and metabolism	00541 O-Antigen nucleotide sugar biosynthesis [PATH:ko00541]
NS-23-2119_1668290_62	NS-23-2119_1668290	queC; 7-cyano-7-deazaguanine synthase [EC:6.3.4.20]	K01784	09108 Metabolism of cofactors and vitamins	00790 Folate biosynthesis [PATH:ko00790]
NS-31119_341099_7	NS-31119_341099	E4.2.1.46, rfbB, rffG; dTDP-glucose 4,6-dehydratase [EC:4.2.1.46]	K15894	09107 Glycan biosynthesis and metabolism	00541 O-Antigen nucleotide sugar biosynthesis [PATH:ko00541]
NS-35119_707282_5	NS-35119_707282	cobT; cobaltochelatase CobT [EC:6.6.1.2]	K01784	09108 Metabolism of cofactors and vitamins	00860 Porphyrin metabolism [PATH:ko00860]
NS-35119_707282_6	NS-35119_707282	cobS; cobaltochelatase CobS [EC:6.6.1.2]	K01784	09108 Metabolism of cofactors and vitamins	00860 Porphyrin metabolism [PATH:ko00860]
S02-9-1119_2152152_43	S02-9-1119_2152152	DHFR, folA; dihydrofolate reductase [EC:1.5.1.3]	K00390	09108 Metabolism of cofactors and vitamins	00790 Folate biosynthesis [PATH:ko00790]
S02-9-1119_2152152_116	S02-9-1119_2152152	NAMPT; nicotinamide phosphoribosyltransferase [EC:2.4.2.12]	K02377	09108 Metabolism of cofactors and vitamins	00760 Nicotinate and nicotinamide metabolism [PATH:ko00760]
S03-9-1141_5101336_9	S03-9-1141_5101336	glmS, GFPT; glutamine---fructose-6-phosphate transaminase (isomerizing) [EC:2.6.1.16]	K00558	09101 Carbohydrate metabolism	00520 Amino sugar and nucleotide sugar metabolism [PATH:ko00520]
S02-9-1119_46519_5	S02-9-1119_46519	gmd, GMDS; GDPmannose 4,6-dehydratase [EC:4.2.1.47]	K00558	09101 Carbohydrate metabolism	00051 Fructose and mannose metabolism [PATH:ko00051]
S05-6-2-2021141_1471406_13	S05-6-2-2021141_1471406	mec; [CysO sulfur-carrier protein]-S-L-cysteine hydrolase [EC:3.13.1.6]	K01711	09123 Folding, sorting and degradation	04122 Sulfur relay system [PATH:ko04122]
NS-31119_2428847_3	NS-31119_2428847	DNMT1, dcm; DNA (cytosine-5)-methyltransferase 1 [EC:2.1.1.37]	K03462	09105 Amino acid metabolism	00270 Cysteine and methionine metabolism [PATH:ko00270]
NS-31119_1790106_1	NS-31119_1790106	psbA; photosystem II P680 reaction center D1 protein [EC:1.10.3.9]	K10026	09102 Energy metabolism	00195 Photosynthesis [PATH:ko00195]
BH-0-2119_98989_19	BH-0-2119_98989	cobS; cobaltochelatase CobS [EC:6.6.1.2]	K01784	09108 Metabolism of cofactors and vitamins	00860 Porphyrin metabolism [PATH:ko00860]
BH-0-2119_98989_46	BH-0-2119_98989	DNMT3A; DNA (cytosine-5)-methyltransferase 3A [EC:2.1.1.37]	K02377	09105 Amino acid metabolism	00270 Cysteine and methionine metabolism [PATH:ko00270]
NS-8-1119_2008740_6	NS-8-1119_2008740	DNMT1, dcm; DNA (cytosine-5)-methyltransferase 1 [EC:2.1.1.37]	K03462	09105 Amino acid metabolism	00270 Cysteine and methionine metabolism [PATH:ko00270]
NS-23-1119_176009_6	NS-23-1119_176009	cysH; phosphoadenosine phosphosulfate reductase [EC:1.8.4.8 1.8.4.10]	K00390	09102 Energy metabolism	00920 Sulfur metabolism [PATH:ko00920]
NS-23-1119_1023805_9	NS-23-1119_1023805	P4HA; prolyl 4-hydroxylase [EC:1.14.11.2]	K01737	09105 Amino acid metabolism	00330 Arginine and proline metabolism [PATH:ko00330]
S02-3119_762087_1	S02-3119_762087	psbA; photosystem II P680 reaction center D1 protein [EC:1.10.3.9]	K10026	09102 Energy metabolism	00195 Photosynthesis [PATH:ko00195]
NS-31119_789338_6	NS-31119_789338	galE, GALE; UDP-glucose 4-epimerase [EC:5.1.3.2]	K01710	09101 Carbohydrate metabolism	00052 Galactose metabolism [PATH:ko00052]
19winB67_648_length_20577_cov_24.092827_3	19winB67_648_length_20577_cov_24.092827	galE, GALE; UDP-glucose 4-epimerase [EC:5.1.3.2]	K01710	09101 Carbohydrate metabolism	00052 Galactose metabolism [PATH:ko00052]
NS-31119_1119363_13	NS-31119_1119363	P4HA; prolyl 4-hydroxylase [EC:1.14.11.2]	K01737	09105 Amino acid metabolism	00330 Arginine and proline metabolism [PATH:ko00330]
S03-92119_1533392_4	S03-92119_1533392	mec; [CysO sulfur-carrier protein]-S-L-cysteine hydrolase [EC:3.13.1.6]	K01711	09123 Folding, sorting and degradation	04122 Sulfur relay system [PATH:ko04122]
NS-31119_337974_22	NS-31119_337974	psbA; photosystem II P680 reaction center D1 protein [EC:1.10.3.9]	K10026	09102 Energy metabolism	00195 Photosynthesis [PATH:ko00195]
NS-23-2119_1537134_85	NS-23-2119_1537134	rhnA-cobC; ribonuclease H / adenosylcobalamin/alpha-ribazole phosphatase [EC:3.1.26.4 3.1.3.73]	K00558	09108 Metabolism of cofactors and vitamins	00860 Porphyrin metabolism [PATH:ko00860]
S01-10-1119_1739240_28	S01-10-1119_1739240	rfbD, rmlD; dTDP-4-dehydrorhamnose reductase [EC:1.1.1.133]	K01495	09107 Glycan biosynthesis and metabolism	00541 O-Antigen nucleotide sugar biosynthesis [PATH:ko00541]
S01-10-1119_1739240_29	S01-10-1119_1739240	E4.2.1.46, rfbB, rffG; dTDP-glucose 4,6-dehydratase [EC:4.2.1.46]	K15894	09107 Glycan biosynthesis and metabolism	00541 O-Antigen nucleotide sugar biosynthesis [PATH:ko00541]
NS-40119_1372963_1	NS-40119_1372963	queE; 7-carboxy-7-deazaguanine synthase [EC:4.3.99.3]	K01784	09108 Metabolism of cofactors and vitamins	00790 Folate biosynthesis [PATH:ko00790]
NS-40119_1372963_2	NS-40119_1372963	queD, ptpS, PTS; 6-pyruvoyltetrahydropterin/6-carboxytetrahydropterin synthase [EC:4.2.3.12 4.1.2.50]	K00558	09108 Metabolism of cofactors and vitamins	00790 Folate biosynthesis [PATH:ko00790]
NS-40119_1372963_6	NS-40119_1372963	queC; 7-cyano-7-deazaguanine synthase [EC:6.3.4.20]	K01784	09108 Metabolism of cofactors and vitamins	00790 Folate biosynthesis [PATH:ko00790]
19sprN18_32_length_59169_cov_122.745627_61	19sprN18_32_length_59169_cov_122.745627	DNMT1, dcm; DNA (cytosine-5)-methyltransferase 1 [EC:2.1.1.37]	K03462	09105 Amino acid metabolism	00270 Cysteine and methionine metabolism [PATH:ko00270]
S01-10-2141_391932_20	S01-10-2141_391932	DNMT1, dcm; DNA (cytosine-5)-methyltransferase 1 [EC:2.1.1.37]	K03462	09105 Amino acid metabolism	00270 Cysteine and methionine metabolism [PATH:ko00270]
NS-31119_1042441_29	NS-31119_1042441	DNMT1, dcm; DNA (cytosine-5)-methyltransferase 1 [EC:2.1.1.37]	K03462	09105 Amino acid metabolism	00270 Cysteine and methionine metabolism [PATH:ko00270]
S01-10-2141_1692868_24	S01-10-2141_1692868	DNMT1, dcm; DNA (cytosine-5)-methyltransferase 1 [EC:2.1.1.37]	K03462	09105 Amino acid metabolism	00270 Cysteine and methionine metabolism [PATH:ko00270]
19winB49_1518_length_13847_cov_8.880293_1	19winB49_1518_length_13847_cov_8.880293	E4.2.1.46, rfbB, rffG; dTDP-glucose 4,6-dehydratase [EC:4.2.1.46]	K15894	09107 Glycan biosynthesis and metabolism	00541 O-Antigen nucleotide sugar biosynthesis [PATH:ko00541]
18sumH37_7057_length_6744_cov_6.910898_5	18sumH37_7057_length_6744_cov_6.910898	E4.2.1.46, rfbB, rffG; dTDP-glucose 4,6-dehydratase [EC:4.2.1.46]	K15894	09107 Glycan biosynthesis and metabolism	00541 O-Antigen nucleotide sugar biosynthesis [PATH:ko00541]
BH-0-2119_743249_30	BH-0-2119_743249	P4HA; prolyl 4-hydroxylase [EC:1.14.11.2]	K01737	09105 Amino acid metabolism	00330 Arginine and proline metabolism [PATH:ko00330]
NS-39-2119_2808554_6	NS-39-2119_2808554	capD; UDP-glucose 4-epimerase [EC:5.1.3.2]	K01784	09101 Carbohydrate metabolism	00052 Galactose metabolism [PATH:ko00052]
NS-39-2119_2808554_11	NS-39-2119_2808554	K23144; UDP-N-acetylglucosamine diphosphorylase / glucose-1-phosphate thymidylyltransferase / UDP-N-acetylgalactosamine diphosphorylase / glucosamine-1-phosphate N-acetyltransferase / galactosamine-1-phosphate N-acetyltransferase [EC:2.7.7.23 2.7.7.24 2.7.7.83 2.3.1.157 2.3.1.276]	#VALUE!	09101 Carbohydrate metabolism	00520 Amino sugar and nucleotide sugar metabolism [PATH:ko00520]
NS-39-2119_2808554_18	NS-39-2119_2808554	galE, GALE; UDP-glucose 4-epimerase [EC:5.1.3.2]	K01710	09101 Carbohydrate metabolism	00052 Galactose metabolism [PATH:ko00052]
S01-10-1119_341317_2	S01-10-1119_341317	wbpP; UDP-N-acetylglucosamine 4-epimerase [EC:5.1.3.7]	K01784	09101 Carbohydrate metabolism	00520 Amino sugar and nucleotide sugar metabolism [PATH:ko00520]
18sumH37_144_length_47760_cov_8.568242_1	18sumH37_144_length_47760_cov_8.568242	cobT; cobaltochelatase CobT [EC:6.6.1.2]	K01784	09108 Metabolism of cofactors and vitamins	00860 Porphyrin metabolism [PATH:ko00860]
BH-0-2119_262586_16	BH-0-2119_262586	gmhC, hldE, waaE, rfaE; D-beta-D-heptose 7-phosphate kinase / D-beta-D-heptose 1-phosphate adenosyltransferase [EC:2.7.1.167 2.7.7.70]	K01784	09107 Glycan biosynthesis and metabolism	00540 Lipopolysaccharide biosynthesis [PATH:ko00540]
S03-9-1141_5929464_20	S03-9-1141_5929464	cysH; phosphoadenosine phosphosulfate reductase [EC:1.8.4.8 1.8.4.10]	K00390	09102 Energy metabolism	00920 Sulfur metabolism [PATH:ko00920]
S03-9-1141_5929464_25	S03-9-1141_5929464	DNMT1, dcm; DNA (cytosine-5)-methyltransferase 1 [EC:2.1.1.37]	K03462	09105 Amino acid metabolism	00270 Cysteine and methionine metabolism [PATH:ko00270]
19sumN23_7825_length_5009_cov_16.598103_6	19sumN23_7825_length_5009_cov_16.598103	DNMT1, dcm; DNA (cytosine-5)-methyltransferase 1 [EC:2.1.1.37]	K03462	09105 Amino acid metabolism	00270 Cysteine and methionine metabolism [PATH:ko00270]
BH-0-2119_1821849_71	BH-0-2119_1821849	E4.2.1.46, rfbB, rffG; dTDP-glucose 4,6-dehydratase [EC:4.2.1.46]	K15894	09107 Glycan biosynthesis and metabolism	00541 O-Antigen nucleotide sugar biosynthesis [PATH:ko00541]
CJK3-3119_742228_8	CJK3-3119_742228	cobS; cobaltochelatase CobS [EC:6.6.1.2]	K01784	09108 Metabolism of cofactors and vitamins	00860 Porphyrin metabolism [PATH:ko00860]
S03-92119_2624083_2	S03-92119_2624083	gmd, GMDS; GDPmannose 4,6-dehydratase [EC:4.2.1.47]	K00558	09101 Carbohydrate metabolism	00051 Fructose and mannose metabolism [PATH:ko00051]
S03-9-1141_1186548_4	S03-9-1141_1186548	E4.2.1.46, rfbB, rffG; dTDP-glucose 4,6-dehydratase [EC:4.2.1.46]	K15894	09107 Glycan biosynthesis and metabolism	00541 O-Antigen nucleotide sugar biosynthesis [PATH:ko00541]
S03-9-1141_4093642_11	S03-9-1141_4093642	gmd, GMDS; GDPmannose 4,6-dehydratase [EC:4.2.1.47]	K00558	09101 Carbohydrate metabolism	00051 Fructose and mannose metabolism [PATH:ko00051]
18sumH01_2163_length_12552_cov_6.476834_13	18sumH01_2163_length_12552_cov_6.476834	galE, GALE; UDP-glucose 4-epimerase [EC:5.1.3.2]	K01710	09101 Carbohydrate metabolism	00052 Galactose metabolism [PATH:ko00052]
17sumB49_4150_length_6845_cov_7.116789_2	17sumB49_4150_length_6845_cov_7.116789	purA, ADSS; adenylosuccinate synthase [EC:6.3.4.4]	K01711	09104 Nucleotide metabolism	00230 Purine metabolism [PATH:ko00230]
S01-101119_1077934_4	S01-101119_1077934	cysH; phosphoadenosine phosphosulfate reductase [EC:1.8.4.8 1.8.4.10]	K00390	09102 Energy metabolism	00920 Sulfur metabolism [PATH:ko00920]
S05-6-2-2021141_4427337_7	S05-6-2-2021141_4427337	mec; [CysO sulfur-carrier protein]-S-L-cysteine hydrolase [EC:3.13.1.6]	K01711	09123 Folding, sorting and degradation	04122 Sulfur relay system [PATH:ko04122]
NS-31119_1541838_13	NS-31119_1541838	galE, GALE; UDP-glucose 4-epimerase [EC:5.1.3.2]	K01710	09101 Carbohydrate metabolism	00052 Galactose metabolism [PATH:ko00052]
YS-27119_1764599_8	YS-27119_1764599	E4.2.1.46, rfbB, rffG; dTDP-glucose 4,6-dehydratase [EC:4.2.1.46]	K15894	09107 Glycan biosynthesis and metabolism	00541 O-Antigen nucleotide sugar biosynthesis [PATH:ko00541]
S02-9-2141_2152916_4	S02-9-2141_2152916	capD; UDP-glucose 4-epimerase [EC:5.1.3.2]	K01784	09101 Carbohydrate metabolism	00052 Galactose metabolism [PATH:ko00052]
19sumH41_724_length_23063_cov_423.003521_10	19sumH41_724_length_23063_cov_423.003521	psbA; photosystem II P680 reaction center D1 protein [EC:1.10.3.9]	K10026	09102 Energy metabolism	00195 Photosynthesis [PATH:ko00195]
NS-31119_1132431_19	NS-31119_1132431	DNMT1, dcm; DNA (cytosine-5)-methyltransferase 1 [EC:2.1.1.37]	K03462	09105 Amino acid metabolism	00270 Cysteine and methionine metabolism [PATH:ko00270]
19winB28_1566_length_12976_cov_21.565204_17	19winB28_1566_length_12976_cov_21.565204	GCH1, folE; GTP cyclohydrolase IA [EC:3.5.4.16]	K00390	09108 Metabolism of cofactors and vitamins	00790 Folate biosynthesis [PATH:ko00790]
19winB28_1566_length_12976_cov_21.565204_22	19winB28_1566_length_12976_cov_21.565204	queE; 7-carboxy-7-deazaguanine synthase [EC:4.3.99.3]	K01784	09108 Metabolism of cofactors and vitamins	00790 Folate biosynthesis [PATH:ko00790]
S02-3119_704458|provirus_3_5644_6	S02-3119_704458|provirus_3_5644	gmd, GMDS; GDPmannose 4,6-dehydratase [EC:4.2.1.47]	K00558	09101 Carbohydrate metabolism	00051 Fructose and mannose metabolism [PATH:ko00051]
S02-3119_704458|provirus_3_5644_7	S02-3119_704458|provirus_3_5644	TSTA3, fcl; GDP-L-fucose synthase [EC:1.1.1.271]	K09882	09101 Carbohydrate metabolism	00051 Fructose and mannose metabolism [PATH:ko00051]
S02-3119_2174175_3	S02-3119_2174175	queE; 7-carboxy-7-deazaguanine synthase [EC:4.3.99.3]	K01784	09108 Metabolism of cofactors and vitamins	00790 Folate biosynthesis [PATH:ko00790]
S02-3119_2174175_4	S02-3119_2174175	queD, ptpS, PTS; 6-pyruvoyltetrahydropterin/6-carboxytetrahydropterin synthase [EC:4.2.3.12 4.1.2.50]	K00558	09108 Metabolism of cofactors and vitamins	00790 Folate biosynthesis [PATH:ko00790]
S02-3119_2174175_8	S02-3119_2174175	queC; 7-cyano-7-deazaguanine synthase [EC:6.3.4.20]	K01784	09108 Metabolism of cofactors and vitamins	00790 Folate biosynthesis [PATH:ko00790]
BH-0-2119_2352151_5	BH-0-2119_2352151	moaA, CNX2; GTP 3',8-cyclase [EC:4.1.99.22]	K00472	09108 Metabolism of cofactors and vitamins	00790 Folate biosynthesis [PATH:ko00790]
S01-1119_515667_5	S01-1119_515667	K23144; UDP-N-acetylglucosamine diphosphorylase / glucose-1-phosphate thymidylyltransferase / UDP-N-acetylgalactosamine diphosphorylase / glucosamine-1-phosphate N-acetyltransferase / galactosamine-1-phosphate N-acetyltransferase [EC:2.7.7.23 2.7.7.24 2.7.7.83 2.3.1.157 2.3.1.276]	#VALUE!	09101 Carbohydrate metabolism	00520 Amino sugar and nucleotide sugar metabolism [PATH:ko00520]
S01-1119_515667_7	S01-1119_515667	TSTA3, fcl; GDP-L-fucose synthase [EC:1.1.1.271]	K09882	09101 Carbohydrate metabolism	00051 Fructose and mannose metabolism [PATH:ko00051]
S01-1119_515667_8	S01-1119_515667	gmd, GMDS; GDPmannose 4,6-dehydratase [EC:4.2.1.47]	K00558	09101 Carbohydrate metabolism	00051 Fructose and mannose metabolism [PATH:ko00051]
S01-1119_515667_9	S01-1119_515667	gmd, GMDS; GDPmannose 4,6-dehydratase [EC:4.2.1.47]	K00558	09101 Carbohydrate metabolism	00051 Fructose and mannose metabolism [PATH:ko00051]
S01-101119_486247_10	S01-101119_486247	P4HA; prolyl 4-hydroxylase [EC:1.14.11.2]	K01737	09105 Amino acid metabolism	00330 Arginine and proline metabolism [PATH:ko00330]
NS-41119_654385_19	NS-41119_654385	cobS; cobaltochelatase CobS [EC:6.6.1.2]	K01784	09108 Metabolism of cofactors and vitamins	00860 Porphyrin metabolism [PATH:ko00860]
NS-39-2119_500780_23	NS-39-2119_500780	DNMT1, dcm; DNA (cytosine-5)-methyltransferase 1 [EC:2.1.1.37]	K03462	09105 Amino acid metabolism	00270 Cysteine and methionine metabolism [PATH:ko00270]
19sprB26_6486_length_6784_cov_3.794174_10	19sprB26_6486_length_6784_cov_3.794174	cobS; cobaltochelatase CobS [EC:6.6.1.2]	K01784	09108 Metabolism of cofactors and vitamins	00860 Porphyrin metabolism [PATH:ko00860]
S04-6141_1168768_15	S04-6141_1168768	galE, GALE; UDP-glucose 4-epimerase [EC:5.1.3.2]	K01710	09101 Carbohydrate metabolism	00052 Galactose metabolism [PATH:ko00052]
S04-6141_1168768_17	S04-6141_1168768	gmhC, hldE, waaE, rfaE; D-beta-D-heptose 7-phosphate kinase / D-beta-D-heptose 1-phosphate adenosyltransferase [EC:2.7.1.167 2.7.7.70]	K01784	09107 Glycan biosynthesis and metabolism	00540 Lipopolysaccharide biosynthesis [PATH:ko00540]
S04-6141_1168768_20	S04-6141_1168768	TSTA3, fcl; GDP-L-fucose synthase [EC:1.1.1.271]	K09882	09101 Carbohydrate metabolism	00051 Fructose and mannose metabolism [PATH:ko00051]
S04-6141_1168768_22	S04-6141_1168768	TSTA3, fcl; GDP-L-fucose synthase [EC:1.1.1.271]	K09882	09101 Carbohydrate metabolism	00051 Fructose and mannose metabolism [PATH:ko00051]
S01-10-1119_1149740_6	S01-10-1119_1149740	mec; [CysO sulfur-carrier protein]-S-L-cysteine hydrolase [EC:3.13.1.6]	K01711	09123 Folding, sorting and degradation	04122 Sulfur relay system [PATH:ko04122]
19fallH45_2865_length_10079_cov_4.700219_4	19fallH45_2865_length_10079_cov_4.700219	TSTA3, fcl; GDP-L-fucose synthase [EC:1.1.1.271]	K09882	09101 Carbohydrate metabolism	00051 Fructose and mannose metabolism [PATH:ko00051]
19fallH45_2865_length_10079_cov_4.700219_5	19fallH45_2865_length_10079_cov_4.700219	gmd, GMDS; GDPmannose 4,6-dehydratase [EC:4.2.1.47]	K00558	09101 Carbohydrate metabolism	00051 Fructose and mannose metabolism [PATH:ko00051]
CJK3-3119_686890_6	CJK3-3119_686890	queD, ptpS, PTS; 6-pyruvoyltetrahydropterin/6-carboxytetrahydropterin synthase [EC:4.2.3.12 4.1.2.50]	K00558	09108 Metabolism of cofactors and vitamins	00790 Folate biosynthesis [PATH:ko00790]
CJK3-3119_686890_7	CJK3-3119_686890	queE; 7-carboxy-7-deazaguanine synthase [EC:4.3.99.3]	K01784	09108 Metabolism of cofactors and vitamins	00790 Folate biosynthesis [PATH:ko00790]
CJK3-3119_686890_9	CJK3-3119_686890	queC; 7-cyano-7-deazaguanine synthase [EC:6.3.4.20]	K01784	09108 Metabolism of cofactors and vitamins	00790 Folate biosynthesis [PATH:ko00790]
CJK3-3119_686890_10	CJK3-3119_686890	GCH1, folE; GTP cyclohydrolase IA [EC:3.5.4.16]	K00390	09108 Metabolism of cofactors and vitamins	00790 Folate biosynthesis [PATH:ko00790]
18sumB67_947_length_17071_cov_52.859309_8	18sumB67_947_length_17071_cov_52.859309	gmd, GMDS; GDPmannose 4,6-dehydratase [EC:4.2.1.47]	K00558	09101 Carbohydrate metabolism	00051 Fructose and mannose metabolism [PATH:ko00051]
18sumB67_947_length_17071_cov_52.859309_9	18sumB67_947_length_17071_cov_52.859309	TSTA3, fcl; GDP-L-fucose synthase [EC:1.1.1.271]	K09882	09101 Carbohydrate metabolism	00051 Fructose and mannose metabolism [PATH:ko00051]
18sumB67_947_length_17071_cov_52.859309_28	18sumB67_947_length_17071_cov_52.859309	psbA; photosystem II P680 reaction center D1 protein [EC:1.10.3.9]	K10026	09102 Energy metabolism	00195 Photosynthesis [PATH:ko00195]
S02-9-2141_6044873_7	S02-9-2141_6044873	P4HA; prolyl 4-hydroxylase [EC:1.14.11.2]	K01737	09105 Amino acid metabolism	00330 Arginine and proline metabolism [PATH:ko00330]
S02-9-2141_49469_8	S02-9-2141_49469	E4.2.1.46, rfbB, rffG; dTDP-glucose 4,6-dehydratase [EC:4.2.1.46]	K15894	09107 Glycan biosynthesis and metabolism	00541 O-Antigen nucleotide sugar biosynthesis [PATH:ko00541]
S02-9-2141_49469_9	S02-9-2141_49469	galE, GALE; UDP-glucose 4-epimerase [EC:5.1.3.2]	K01710	09101 Carbohydrate metabolism	00052 Galactose metabolism [PATH:ko00052]
NS-39-2119_968096_5	NS-39-2119_968096	galE, GALE; UDP-glucose 4-epimerase [EC:5.1.3.2]	K01710	09101 Carbohydrate metabolism	00052 Galactose metabolism [PATH:ko00052]
S02-9-2141_4963594_18	S02-9-2141_4963594	DNMT1, dcm; DNA (cytosine-5)-methyltransferase 1 [EC:2.1.1.37]	K03462	09105 Amino acid metabolism	00270 Cysteine and methionine metabolism [PATH:ko00270]
17sumB67_3490_length_6217_cov_9.221357_3	17sumB67_3490_length_6217_cov_9.221357	cobS; cobaltochelatase CobS [EC:6.6.1.2]	K01784	09108 Metabolism of cofactors and vitamins	00860 Porphyrin metabolism [PATH:ko00860]
S01-10-1119_2174105_6	S01-10-1119_2174105	wbpP; UDP-N-acetylglucosamine 4-epimerase [EC:5.1.3.7]	K01784	09101 Carbohydrate metabolism	00520 Amino sugar and nucleotide sugar metabolism [PATH:ko00520]
19winB67_582_length_21697_cov_6.860410_2	19winB67_582_length_21697_cov_6.860410	queE; 7-carboxy-7-deazaguanine synthase [EC:4.3.99.3]	K01784	09108 Metabolism of cofactors and vitamins	00790 Folate biosynthesis [PATH:ko00790]
NS-35119_1049616_7	NS-35119_1049616	cysH; phosphoadenosine phosphosulfate reductase [EC:1.8.4.8 1.8.4.10]	K00390	09102 Energy metabolism	00920 Sulfur metabolism [PATH:ko00920]
19sumH38_209_length_37597_cov_6.369559_40	19sumH38_209_length_37597_cov_6.369559	gmhC, hldE, waaE, rfaE; D-beta-D-heptose 7-phosphate kinase / D-beta-D-heptose 1-phosphate adenosyltransferase [EC:2.7.1.167 2.7.7.70]	K01784	09107 Glycan biosynthesis and metabolism	00540 Lipopolysaccharide biosynthesis [PATH:ko00540]
S02-9-2141_398492_5	S02-9-2141_398492	capD; UDP-glucose 4-epimerase [EC:5.1.3.2]	K01784	09101 Carbohydrate metabolism	00052 Galactose metabolism [PATH:ko00052]
S02-9-2141_398492_24	S02-9-2141_398492	rfbG; CDP-glucose 4,6-dehydratase [EC:4.2.1.45]	K01711	09101 Carbohydrate metabolism	00520 Amino sugar and nucleotide sugar metabolism [PATH:ko00520]
S02-3119_908357_3	S02-3119_908357	gmd, GMDS; GDPmannose 4,6-dehydratase [EC:4.2.1.47]	K00558	09101 Carbohydrate metabolism	00051 Fructose and mannose metabolism [PATH:ko00051]
S01-10-1119_2685693_9	S01-10-1119_2685693	E4.2.1.46, rfbB, rffG; dTDP-glucose 4,6-dehydratase [EC:4.2.1.46]	K15894	09107 Glycan biosynthesis and metabolism	00541 O-Antigen nucleotide sugar biosynthesis [PATH:ko00541]
S01-10-1119_2685693_13	S01-10-1119_2685693	gmhC, hldE, waaE, rfaE; D-beta-D-heptose 7-phosphate kinase / D-beta-D-heptose 1-phosphate adenosyltransferase [EC:2.7.1.167 2.7.7.70]	K01784	09107 Glycan biosynthesis and metabolism	00540 Lipopolysaccharide biosynthesis [PATH:ko00540]
S01-10-1119_2685693_14	S01-10-1119_2685693	gmhD, rfaD; ADP-L-glycero-D-manno-heptose 6-epimerase [EC:5.1.3.20]	K01711	09107 Glycan biosynthesis and metabolism	00540 Lipopolysaccharide biosynthesis [PATH:ko00540]
S05-6-1-2021119_1160988_30	S05-6-1-2021119_1160988	E4.2.1.46, rfbB, rffG; dTDP-glucose 4,6-dehydratase [EC:4.2.1.46]	K15894	09107 Glycan biosynthesis and metabolism	00541 O-Antigen nucleotide sugar biosynthesis [PATH:ko00541]
S05-6-1-2021119_1160988_38	S05-6-1-2021119_1160988	gmhC, hldE, waaE, rfaE; D-beta-D-heptose 7-phosphate kinase / D-beta-D-heptose 1-phosphate adenosyltransferase [EC:2.7.1.167 2.7.7.70]	K01784	09107 Glycan biosynthesis and metabolism	00540 Lipopolysaccharide biosynthesis [PATH:ko00540]
S05-6-1-2021119_1160988_39	S05-6-1-2021119_1160988	gmhD, rfaD; ADP-L-glycero-D-manno-heptose 6-epimerase [EC:5.1.3.20]	K01711	09107 Glycan biosynthesis and metabolism	00540 Lipopolysaccharide biosynthesis [PATH:ko00540]
S03-9-1141_2708803_4	S03-9-1141_2708803	mec; [CysO sulfur-carrier protein]-S-L-cysteine hydrolase [EC:3.13.1.6]	K01711	09123 Folding, sorting and degradation	04122 Sulfur relay system [PATH:ko04122]
NS-40119_568994_11	NS-40119_568994	galE, GALE; UDP-glucose 4-epimerase [EC:5.1.3.2]	K01710	09101 Carbohydrate metabolism	00052 Galactose metabolism [PATH:ko00052]
NS-40119_568994_13	NS-40119_568994	TSTA3, fcl; GDP-L-fucose synthase [EC:1.1.1.271]	K09882	09101 Carbohydrate metabolism	00051 Fructose and mannose metabolism [PATH:ko00051]
S02-9-2141_873765_8	S02-9-2141_873765	cobS; cobaltochelatase CobS [EC:6.6.1.2]	K01784	09108 Metabolism of cofactors and vitamins	00860 Porphyrin metabolism [PATH:ko00860]
S01-10-2141_2539608_22	S01-10-2141_2539608	GCH1, folE; GTP cyclohydrolase IA [EC:3.5.4.16]	K00390	09108 Metabolism of cofactors and vitamins	00790 Folate biosynthesis [PATH:ko00790]
S01-10-2141_2539608_27	S01-10-2141_2539608	queE; 7-carboxy-7-deazaguanine synthase [EC:4.3.99.3]	K01784	09108 Metabolism of cofactors and vitamins	00790 Folate biosynthesis [PATH:ko00790]
S05-6-1-2021119_682494_2	S05-6-1-2021119_682494	TSTA3, fcl; GDP-L-fucose synthase [EC:1.1.1.271]	K09882	09101 Carbohydrate metabolism	00051 Fructose and mannose metabolism [PATH:ko00051]
S05-6-1-2021119_682494_4	S05-6-1-2021119_682494	E4.2.1.46, rfbB, rffG; dTDP-glucose 4,6-dehydratase [EC:4.2.1.46]	K15894	09107 Glycan biosynthesis and metabolism	00541 O-Antigen nucleotide sugar biosynthesis [PATH:ko00541]
S02-9-1119_906265_21	S02-9-1119_906265	DNMT1, dcm; DNA (cytosine-5)-methyltransferase 1 [EC:2.1.1.37]	K03462	09105 Amino acid metabolism	00270 Cysteine and methionine metabolism [PATH:ko00270]
18sumB67_2565_length_9795_cov_6.659138_2	18sumB67_2565_length_9795_cov_6.659138	galE, GALE; UDP-glucose 4-epimerase [EC:5.1.3.2]	K01710	09101 Carbohydrate metabolism	00052 Galactose metabolism [PATH:ko00052]
18sumB67_2565_length_9795_cov_6.659138_9	18sumB67_2565_length_9795_cov_6.659138	galE, GALE; UDP-glucose 4-epimerase [EC:5.1.3.2]	K01710	09101 Carbohydrate metabolism	00052 Galactose metabolism [PATH:ko00052]
19winB49_583_length_24411_cov_160.885613_21	19winB49_583_length_24411_cov_160.885613	queC; 7-cyano-7-deazaguanine synthase [EC:6.3.4.20]	K01784	09108 Metabolism of cofactors and vitamins	00790 Folate biosynthesis [PATH:ko00790]
19winB49_583_length_24411_cov_160.885613_22	19winB49_583_length_24411_cov_160.885613	queD, ptpS, PTS; 6-pyruvoyltetrahydropterin/6-carboxytetrahydropterin synthase [EC:4.2.3.12 4.1.2.50]	K00558	09108 Metabolism of cofactors and vitamins	00790 Folate biosynthesis [PATH:ko00790]
19winB49_583_length_24411_cov_160.885613_23	19winB49_583_length_24411_cov_160.885613	queE; 7-carboxy-7-deazaguanine synthase [EC:4.3.99.3]	K01784	09108 Metabolism of cofactors and vitamins	00790 Folate biosynthesis [PATH:ko00790]
NS-23-1119_295585_17	NS-23-1119_295585	DNMT1, dcm; DNA (cytosine-5)-methyltransferase 1 [EC:2.1.1.37]	K03462	09105 Amino acid metabolism	00270 Cysteine and methionine metabolism [PATH:ko00270]
CJK3-3119_1059674_11	CJK3-3119_1059674	cobT; cobaltochelatase CobT [EC:6.6.1.2]	K01784	09108 Metabolism of cofactors and vitamins	00860 Porphyrin metabolism [PATH:ko00860]
BH-0-2119_199091_6	BH-0-2119_199091	DNMT1, dcm; DNA (cytosine-5)-methyltransferase 1 [EC:2.1.1.37]	K03462	09105 Amino acid metabolism	00270 Cysteine and methionine metabolism [PATH:ko00270]
S02-3119_301006_25	S02-3119_301006	E4.2.1.46, rfbB, rffG; dTDP-glucose 4,6-dehydratase [EC:4.2.1.46]	K15894	09107 Glycan biosynthesis and metabolism	00541 O-Antigen nucleotide sugar biosynthesis [PATH:ko00541]
S02-3119_301006_38	S02-3119_301006	GCH1, folE; GTP cyclohydrolase IA [EC:3.5.4.16]	K00390	09108 Metabolism of cofactors and vitamins	00790 Folate biosynthesis [PATH:ko00790]
19winBS04_37_length_62035_cov_7.636592_21	19winBS04_37_length_62035_cov_7.636592	gmd, GMDS; GDPmannose 4,6-dehydratase [EC:4.2.1.47]	K00558	09101 Carbohydrate metabolism	00051 Fructose and mannose metabolism [PATH:ko00051]
19winBS04_37_length_62035_cov_7.636592_22	19winBS04_37_length_62035_cov_7.636592	TSTA3, fcl; GDP-L-fucose synthase [EC:1.1.1.271]	K09882	09101 Carbohydrate metabolism	00051 Fructose and mannose metabolism [PATH:ko00051]
19winBS04_37_length_62035_cov_7.636592_25	19winBS04_37_length_62035_cov_7.636592	rfbD, rmlD; dTDP-4-dehydrorhamnose reductase [EC:1.1.1.133]	K01495	09107 Glycan biosynthesis and metabolism	00541 O-Antigen nucleotide sugar biosynthesis [PATH:ko00541]
19winBS04_37_length_62035_cov_7.636592_30	19winBS04_37_length_62035_cov_7.636592	galE, GALE; UDP-glucose 4-epimerase [EC:5.1.3.2]	K01710	09101 Carbohydrate metabolism	00052 Galactose metabolism [PATH:ko00052]
19sumN23_7568_length_5107_cov_52.615202_2	19sumN23_7568_length_5107_cov_52.615202	DNMT1, dcm; DNA (cytosine-5)-methyltransferase 1 [EC:2.1.1.37]	K03462	09105 Amino acid metabolism	00270 Cysteine and methionine metabolism [PATH:ko00270]
S05-6-2-2021141_1443379_1	S05-6-2-2021141_1443379	DNMT1, dcm; DNA (cytosine-5)-methyltransferase 1 [EC:2.1.1.37]	K03462	09105 Amino acid metabolism	00270 Cysteine and methionine metabolism [PATH:ko00270]
NS-23-1119_48434_4	NS-23-1119_48434	DNMT1, dcm; DNA (cytosine-5)-methyltransferase 1 [EC:2.1.1.37]	K03462	09105 Amino acid metabolism	00270 Cysteine and methionine metabolism [PATH:ko00270]
S01-1119_1475393_18	S01-1119_1475393	galE, GALE; UDP-glucose 4-epimerase [EC:5.1.3.2]	K01710	09101 Carbohydrate metabolism	00052 Galactose metabolism [PATH:ko00052]
S02-9-1119_661269_30	S02-9-1119_661269	glmS, GFPT; glutamine---fructose-6-phosphate transaminase (isomerizing) [EC:2.6.1.16]	K00558	09101 Carbohydrate metabolism	00520 Amino sugar and nucleotide sugar metabolism [PATH:ko00520]
NS-23-2119_2498873_12	NS-23-2119_2498873	E4.2.1.46, rfbB, rffG; dTDP-glucose 4,6-dehydratase [EC:4.2.1.46]	K15894	09107 Glycan biosynthesis and metabolism	00541 O-Antigen nucleotide sugar biosynthesis [PATH:ko00541]
S03-92119_58085_8	S03-92119_58085	purM; phosphoribosylformylglycinamidine cyclo-ligase [EC:6.3.3.1]	K00558	09104 Nucleotide metabolism	00230 Purine metabolism [PATH:ko00230]
S01-102141_2991344_10	S01-102141_2991344	gmd, GMDS; GDPmannose 4,6-dehydratase [EC:4.2.1.47]	K00558	09101 Carbohydrate metabolism	00051 Fructose and mannose metabolism [PATH:ko00051]
NS-23-1119_1236801_19	NS-23-1119_1236801	GCH1, folE; GTP cyclohydrolase IA [EC:3.5.4.16]	K00390	09108 Metabolism of cofactors and vitamins	00790 Folate biosynthesis [PATH:ko00790]
17sumH37_1321_length_14333_cov_7.954195_15	17sumH37_1321_length_14333_cov_7.954195	cobT; cobaltochelatase CobT [EC:6.6.1.2]	K01784	09108 Metabolism of cofactors and vitamins	00860 Porphyrin metabolism [PATH:ko00860]
17sumH37_1321_length_14333_cov_7.954195_16	17sumH37_1321_length_14333_cov_7.954195	cobS; cobaltochelatase CobS [EC:6.6.1.2]	K01784	09108 Metabolism of cofactors and vitamins	00860 Porphyrin metabolism [PATH:ko00860]
S03-92119_3694221_47	S03-92119_3694221	cobS; cobaltochelatase CobS [EC:6.6.1.2]	K01784	09108 Metabolism of cofactors and vitamins	00860 Porphyrin metabolism [PATH:ko00860]
19sumH41_290_length_35358_cov_33.884486_28	19sumH41_290_length_35358_cov_33.884486	cysH; phosphoadenosine phosphosulfate reductase [EC:1.8.4.8 1.8.4.10]	K00390	09102 Energy metabolism	00920 Sulfur metabolism [PATH:ko00920]
17sumB49_6140_length_5279_cov_5.888017_12	17sumB49_6140_length_5279_cov_5.888017	DNMT1, dcm; DNA (cytosine-5)-methyltransferase 1 [EC:2.1.1.37]	K03462	09105 Amino acid metabolism	00270 Cysteine and methionine metabolism [PATH:ko00270]
S03-92119_2013132_9	S03-92119_2013132	DNMT1, dcm; DNA (cytosine-5)-methyltransferase 1 [EC:2.1.1.37]	K03462	09105 Amino acid metabolism	00270 Cysteine and methionine metabolism [PATH:ko00270]
NS-31119_1032886_43	NS-31119_1032886	DNMT1, dcm; DNA (cytosine-5)-methyltransferase 1 [EC:2.1.1.37]	K03462	09105 Amino acid metabolism	00270 Cysteine and methionine metabolism [PATH:ko00270]
NS-23-2119_2820754_43	NS-23-2119_2820754	PGD, gnd, gntZ; 6-phosphogluconate dehydrogenase [EC:1.1.1.44 1.1.1.343]	K00472	09101 Carbohydrate metabolism	00030 Pentose phosphate pathway [PATH:ko00030]
NS-40119_1930840_7	NS-40119_1930840	E4.2.1.46, rfbB, rffG; dTDP-glucose 4,6-dehydratase [EC:4.2.1.46]	K15894	09107 Glycan biosynthesis and metabolism	00541 O-Antigen nucleotide sugar biosynthesis [PATH:ko00541]
NS-35119_1313071_10	NS-35119_1313071	acpP; acyl carrier protein	K01710	09103 Lipid metabolism	00061 Fatty acid biosynthesis [PATH:ko00061]
S03-9-1141_4255213_30	S03-9-1141_4255213	cobS; cobaltochelatase CobS [EC:6.6.1.2]	K01784	09108 Metabolism of cofactors and vitamins	00860 Porphyrin metabolism [PATH:ko00860]
19fallH05_7396_length_5936_cov_15.186873_5	19fallH05_7396_length_5936_cov_15.186873	cysH; phosphoadenosine phosphosulfate reductase [EC:1.8.4.8 1.8.4.10]	K00390	09102 Energy metabolism	00920 Sulfur metabolism [PATH:ko00920]
19fallH05_7396_length_5936_cov_15.186873_6	19fallH05_7396_length_5936_cov_15.186873	DNMT3A; DNA (cytosine-5)-methyltransferase 3A [EC:2.1.1.37]	K02377	09105 Amino acid metabolism	00270 Cysteine and methionine metabolism [PATH:ko00270]
S01-5141_3396612_4	S01-5141_3396612	DNMT1, dcm; DNA (cytosine-5)-methyltransferase 1 [EC:2.1.1.37]	K03462	09105 Amino acid metabolism	00270 Cysteine and methionine metabolism [PATH:ko00270]
NS-40119_128004_8	NS-40119_128004	queE; 7-carboxy-7-deazaguanine synthase [EC:4.3.99.3]	K01784	09108 Metabolism of cofactors and vitamins	00790 Folate biosynthesis [PATH:ko00790]
S01-101119_1601510_32	S01-101119_1601510	nadM; nicotinamide-nucleotide adenylyltransferase [EC:2.7.7.1]	K00472	09108 Metabolism of cofactors and vitamins	00760 Nicotinate and nicotinamide metabolism [PATH:ko00760]
18sumH34_1254_length_12004_cov_8.213658_14	18sumH34_1254_length_12004_cov_8.213658	DNMT1, dcm; DNA (cytosine-5)-methyltransferase 1 [EC:2.1.1.37]	K03462	09105 Amino acid metabolism	00270 Cysteine and methionine metabolism [PATH:ko00270]
S01-101119_4290615_11	S01-101119_4290615	cysH; phosphoadenosine phosphosulfate reductase [EC:1.8.4.8 1.8.4.10]	K00390	09102 Energy metabolism	00920 Sulfur metabolism [PATH:ko00920]
S01-101119_4335761_15	S01-101119_4335761	DNMT1, dcm; DNA (cytosine-5)-methyltransferase 1 [EC:2.1.1.37]	K03462	09105 Amino acid metabolism	00270 Cysteine and methionine metabolism [PATH:ko00270]
S01-10-1119_2631385_4	S01-10-1119_2631385	E5.1.3.6; UDP-glucuronate 4-epimerase [EC:5.1.3.6]	K01711	09101 Carbohydrate metabolism	00053 Ascorbate and aldarate metabolism [PATH:ko00053]
18sumH34_446_length_23632_cov_160.363023_22	18sumH34_446_length_23632_cov_160.363023	DHFR, folA; dihydrofolate reductase [EC:1.5.1.3]	K00390	09108 Metabolism of cofactors and vitamins	00790 Folate biosynthesis [PATH:ko00790]
S02-1-1141_593624_14	S02-1-1141_593624	DNMT3A; DNA (cytosine-5)-methyltransferase 3A [EC:2.1.1.37]	K02377	09105 Amino acid metabolism	00270 Cysteine and methionine metabolism [PATH:ko00270]
NS-23-2119_1840110_10	NS-23-2119_1840110	cobS; cobaltochelatase CobS [EC:6.6.1.2]	K01784	09108 Metabolism of cofactors and vitamins	00860 Porphyrin metabolism [PATH:ko00860]
S03-9-1141_1988727_4	S03-9-1141_1988727	purA, ADSS; adenylosuccinate synthase [EC:6.3.4.4]	K01711	09104 Nucleotide metabolism	00230 Purine metabolism [PATH:ko00230]
NS-23-1119_1582776_15	NS-23-1119_1582776	DNMT1, dcm; DNA (cytosine-5)-methyltransferase 1 [EC:2.1.1.37]	K03462	09105 Amino acid metabolism	00270 Cysteine and methionine metabolism [PATH:ko00270]
S01-1119_1972821_19	S01-1119_1972821	galE, GALE; UDP-glucose 4-epimerase [EC:5.1.3.2]	K01710	09101 Carbohydrate metabolism	00052 Galactose metabolism [PATH:ko00052]
S01-5141_5102174_20	S01-5141_5102174	cysH; phosphoadenosine phosphosulfate reductase [EC:1.8.4.8 1.8.4.10]	K00390	09102 Energy metabolism	00920 Sulfur metabolism [PATH:ko00920]
S01-5141_5102174_22	S01-5141_5102174	DNMT1, dcm; DNA (cytosine-5)-methyltransferase 1 [EC:2.1.1.37]	K03462	09105 Amino acid metabolism	00270 Cysteine and methionine metabolism [PATH:ko00270]
S03-9-1141_6163033_5	S03-9-1141_6163033	cobS; cobaltochelatase CobS [EC:6.6.1.2]	K01784	09108 Metabolism of cofactors and vitamins	00860 Porphyrin metabolism [PATH:ko00860]
17sumH37_1720_length_12033_cov_6.716981_3	17sumH37_1720_length_12033_cov_6.716981	DNMT1, dcm; DNA (cytosine-5)-methyltransferase 1 [EC:2.1.1.37]	K03462	09105 Amino acid metabolism	00270 Cysteine and methionine metabolism [PATH:ko00270]
S03-9-1141_7994612_1	S03-9-1141_7994612	psbA; photosystem II P680 reaction center D1 protein [EC:1.10.3.9]	K10026	09102 Energy metabolism	00195 Photosynthesis [PATH:ko00195]
S03-9-1141_7994612_3	S03-9-1141_7994612	PGD, gnd, gntZ; 6-phosphogluconate dehydrogenase [EC:1.1.1.44 1.1.1.343]	K00472	09101 Carbohydrate metabolism	00030 Pentose phosphate pathway [PATH:ko00030]
BH-0-2119_1740347_36	BH-0-2119_1740347	DNMT1, dcm; DNA (cytosine-5)-methyltransferase 1 [EC:2.1.1.37]	K03462	09105 Amino acid metabolism	00270 Cysteine and methionine metabolism [PATH:ko00270]
S02-9-2141_5561343_4	S02-9-2141_5561343	mec; [CysO sulfur-carrier protein]-S-L-cysteine hydrolase [EC:3.13.1.6]	K01711	09123 Folding, sorting and degradation	04122 Sulfur relay system [PATH:ko04122]
BH-0-2119_291727_1	BH-0-2119_291727	DNMT1, dcm; DNA (cytosine-5)-methyltransferase 1 [EC:2.1.1.37]	K03462	09105 Amino acid metabolism	00270 Cysteine and methionine metabolism [PATH:ko00270]
S05-6-1-2021119_2740305|provirus_15352_74012_59	S05-6-1-2021119_2740305|provirus_15352_74012	cysH; phosphoadenosine phosphosulfate reductase [EC:1.8.4.8 1.8.4.10]	K00390	09102 Energy metabolism	00920 Sulfur metabolism [PATH:ko00920]
S01-101119_3835506_1	S01-101119_3835506	DNMT3A; DNA (cytosine-5)-methyltransferase 3A [EC:2.1.1.37]	K02377	09105 Amino acid metabolism	00270 Cysteine and methionine metabolism [PATH:ko00270]
S04-6141_47420_16	S04-6141_47420	DNMT1, dcm; DNA (cytosine-5)-methyltransferase 1 [EC:2.1.1.37]	K03462	09105 Amino acid metabolism	00270 Cysteine and methionine metabolism [PATH:ko00270]
NS-23-2119_771503_28	NS-23-2119_771503	galE, GALE; UDP-glucose 4-epimerase [EC:5.1.3.2]	K01710	09101 Carbohydrate metabolism	00052 Galactose metabolism [PATH:ko00052]
NS-41119_2198953_5	NS-41119_2198953	queE; 7-carboxy-7-deazaguanine synthase [EC:4.3.99.3]	K01784	09108 Metabolism of cofactors and vitamins	00790 Folate biosynthesis [PATH:ko00790]
NS-41119_2198953_6	NS-41119_2198953	queC; 7-cyano-7-deazaguanine synthase [EC:6.3.4.20]	K01784	09108 Metabolism of cofactors and vitamins	00790 Folate biosynthesis [PATH:ko00790]
19sumH09_1630_length_13667_cov_27.196812_4	19sumH09_1630_length_13667_cov_27.196812	cysH; phosphoadenosine phosphosulfate reductase [EC:1.8.4.8 1.8.4.10]	K00390	09102 Energy metabolism	00920 Sulfur metabolism [PATH:ko00920]
18sumH34_370_length_26078_cov_5.803558_22	18sumH34_370_length_26078_cov_5.803558	acpP; acyl carrier protein	K01710	09103 Lipid metabolism	00061 Fatty acid biosynthesis [PATH:ko00061]
18sumH34_370_length_26078_cov_5.803558_28	18sumH34_370_length_26078_cov_5.803558	dfrA1, dhfr; dihydrofolate reductase (trimethoprim resistance protein) [EC:1.5.1.3]	K00558	09108 Metabolism of cofactors and vitamins	00790 Folate biosynthesis [PATH:ko00790]
17sumH37_1262_length_14854_cov_4.339888_18	17sumH37_1262_length_14854_cov_4.339888	gmd, GMDS; GDPmannose 4,6-dehydratase [EC:4.2.1.47]	K00558	09101 Carbohydrate metabolism	00051 Fructose and mannose metabolism [PATH:ko00051]
17sumH34_4563_length_7052_cov_4.108761_9	17sumH34_4563_length_7052_cov_4.108761	gmd, GMDS; GDPmannose 4,6-dehydratase [EC:4.2.1.47]	K00558	09101 Carbohydrate metabolism	00051 Fructose and mannose metabolism [PATH:ko00051]
S05-1119_1582438_4	S05-1119_1582438	E4.2.1.46, rfbB, rffG; dTDP-glucose 4,6-dehydratase [EC:4.2.1.46]	K15894	09107 Glycan biosynthesis and metabolism	00541 O-Antigen nucleotide sugar biosynthesis [PATH:ko00541]
S03-9-1141_2776566_36	S03-9-1141_2776566	glmS, GFPT; glutamine---fructose-6-phosphate transaminase (isomerizing) [EC:2.6.1.16]	K00558	09101 Carbohydrate metabolism	00520 Amino sugar and nucleotide sugar metabolism [PATH:ko00520]
17sumH37_3258_length_7716_cov_4.403472_7	17sumH37_3258_length_7716_cov_4.403472	cysH; phosphoadenosine phosphosulfate reductase [EC:1.8.4.8 1.8.4.10]	K00390	09102 Energy metabolism	00920 Sulfur metabolism [PATH:ko00920]
17sumH37_3258_length_7716_cov_4.403472_10	17sumH37_3258_length_7716_cov_4.403472	ectC; L-ectoine synthase [EC:4.2.1.108]	K00820	09105 Amino acid metabolism	00260 Glycine, serine and threonine metabolism [PATH:ko00260]
19sumH06_826_length_21243_cov_42.260997_27	19sumH06_826_length_21243_cov_42.260997	E5.1.3.6; UDP-glucuronate 4-epimerase [EC:5.1.3.6]	K01711	09101 Carbohydrate metabolism	00053 Ascorbate and aldarate metabolism [PATH:ko00053]
19fallB26_845_length_17260_cov_11.759489_33	19fallB26_845_length_17260_cov_11.759489	PGD, gnd, gntZ; 6-phosphogluconate dehydrogenase [EC:1.1.1.44 1.1.1.343]	K00472	09101 Carbohydrate metabolism	00030 Pentose phosphate pathway [PATH:ko00030]
NS-23-2119_2373792_51	NS-23-2119_2373792	SQD1, sqdB; UDP-sulfoquinovose synthase [EC:3.13.1.1]	K00558	09101 Carbohydrate metabolism	00520 Amino sugar and nucleotide sugar metabolism [PATH:ko00520]
S05-6-1-2021119_2585797_30	S05-6-1-2021119_2585797	DNMT1, dcm; DNA (cytosine-5)-methyltransferase 1 [EC:2.1.1.37]	K03462	09105 Amino acid metabolism	00270 Cysteine and methionine metabolism [PATH:ko00270]
BH-0-2119_2408525_13	BH-0-2119_2408525	queC; 7-cyano-7-deazaguanine synthase [EC:6.3.4.20]	K01784	09108 Metabolism of cofactors and vitamins	00790 Folate biosynthesis [PATH:ko00790]
BH-0-2119_2408525_14	BH-0-2119_2408525	queD, ptpS, PTS; 6-pyruvoyltetrahydropterin/6-carboxytetrahydropterin synthase [EC:4.2.3.12 4.1.2.50]	K00558	09108 Metabolism of cofactors and vitamins	00790 Folate biosynthesis [PATH:ko00790]
BH-0-2119_2408525_16	BH-0-2119_2408525	queE; 7-carboxy-7-deazaguanine synthase [EC:4.3.99.3]	K01784	09108 Metabolism of cofactors and vitamins	00790 Folate biosynthesis [PATH:ko00790]
BH-0-2119_2408525_18	BH-0-2119_2408525	GCH1, folE; GTP cyclohydrolase IA [EC:3.5.4.16]	K00390	09108 Metabolism of cofactors and vitamins	00790 Folate biosynthesis [PATH:ko00790]
S02-9-2141_4698944_25	S02-9-2141_4698944	DNMT3A; DNA (cytosine-5)-methyltransferase 3A [EC:2.1.1.37]	K02377	09105 Amino acid metabolism	00270 Cysteine and methionine metabolism [PATH:ko00270]
S02-3119_841458_15	S02-3119_841458	ahbD; heme synthase	K00390	09108 Metabolism of cofactors and vitamins	00860 Porphyrin metabolism [PATH:ko00860]
S02-9-1119_1892208_1	S02-9-1119_1892208	psbA; photosystem II P680 reaction center D1 protein [EC:1.10.3.9]	K10026	09102 Energy metabolism	00195 Photosynthesis [PATH:ko00195]
19sumB26_285_length_32742_cov_5.892251_2	19sumB26_285_length_32742_cov_5.892251	DNMT1, dcm; DNA (cytosine-5)-methyltransferase 1 [EC:2.1.1.37]	K03462	09105 Amino acid metabolism	00270 Cysteine and methionine metabolism [PATH:ko00270]
19winB49_2339_length_10632_cov_30.391415_18	19winB49_2339_length_10632_cov_30.391415	queC; 7-cyano-7-deazaguanine synthase [EC:6.3.4.20]	K01784	09108 Metabolism of cofactors and vitamins	00790 Folate biosynthesis [PATH:ko00790]
19winB49_2339_length_10632_cov_30.391415_22	19winB49_2339_length_10632_cov_30.391415	queD, ptpS, PTS; 6-pyruvoyltetrahydropterin/6-carboxytetrahydropterin synthase [EC:4.2.3.12 4.1.2.50]	K00558	09108 Metabolism of cofactors and vitamins	00790 Folate biosynthesis [PATH:ko00790]
19winB49_2339_length_10632_cov_30.391415_23	19winB49_2339_length_10632_cov_30.391415	queE; 7-carboxy-7-deazaguanine synthase [EC:4.3.99.3]	K01784	09108 Metabolism of cofactors and vitamins	00790 Folate biosynthesis [PATH:ko00790]
19fallH40_255_length_36868_cov_52.192514_5	19fallH40_255_length_36868_cov_52.192514	nadM; nicotinamide-nucleotide adenylyltransferase [EC:2.7.7.1]	K00472	09108 Metabolism of cofactors and vitamins	00760 Nicotinate and nicotinamide metabolism [PATH:ko00760]
NS-8-1119_923423_7	NS-8-1119_923423	galE, GALE; UDP-glucose 4-epimerase [EC:5.1.3.2]	K01710	09101 Carbohydrate metabolism	00052 Galactose metabolism [PATH:ko00052]
NS-8-1119_923423_9	NS-8-1119_923423	GCH1, folE; GTP cyclohydrolase IA [EC:3.5.4.16]	K00390	09108 Metabolism of cofactors and vitamins	00790 Folate biosynthesis [PATH:ko00790]
NS-8-1119_923423_11	NS-8-1119_923423	queE; 7-carboxy-7-deazaguanine synthase [EC:4.3.99.3]	K01784	09108 Metabolism of cofactors and vitamins	00790 Folate biosynthesis [PATH:ko00790]
CJK3-3119_1403862_25	CJK3-3119_1403862	P4HA; prolyl 4-hydroxylase [EC:1.14.11.2]	K01737	09105 Amino acid metabolism	00330 Arginine and proline metabolism [PATH:ko00330]
NS-8-1119_1291192_25	NS-8-1119_1291192	psbD; photosystem II P680 reaction center D2 protein [EC:1.10.3.9]	K08678	09102 Energy metabolism	00195 Photosynthesis [PATH:ko00195]
NS-8-1119_1291192_29	NS-8-1119_1291192	psbA; photosystem II P680 reaction center D1 protein [EC:1.10.3.9]	K10026	09102 Energy metabolism	00195 Photosynthesis [PATH:ko00195]
NS-8-1119_1291192_31	NS-8-1119_1291192	psbA; photosystem II P680 reaction center D1 protein [EC:1.10.3.9]	K10026	09102 Energy metabolism	00195 Photosynthesis [PATH:ko00195]
S02-9-1119_250908_10	S02-9-1119_250908	purA, ADSS; adenylosuccinate synthase [EC:6.3.4.4]	K01711	09104 Nucleotide metabolism	00230 Purine metabolism [PATH:ko00230]
S01-101119_2814781_58	S01-101119_2814781	cobS; cobaltochelatase CobS [EC:6.6.1.2]	K01784	09108 Metabolism of cofactors and vitamins	00860 Porphyrin metabolism [PATH:ko00860]
S02-9-2141_3143328_8	S02-9-2141_3143328	cobS; cobaltochelatase CobS [EC:6.6.1.2]	K01784	09108 Metabolism of cofactors and vitamins	00860 Porphyrin metabolism [PATH:ko00860]
S03-9-1141_2743201_18	S03-9-1141_2743201	DNMT1, dcm; DNA (cytosine-5)-methyltransferase 1 [EC:2.1.1.37]	K03462	09105 Amino acid metabolism	00270 Cysteine and methionine metabolism [PATH:ko00270]
NS-41119_15997_2	NS-41119_15997	cobS; cobaltochelatase CobS [EC:6.6.1.2]	K01784	09108 Metabolism of cofactors and vitamins	00860 Porphyrin metabolism [PATH:ko00860]
YS-27119_1549368_14	YS-27119_1549368	cobS; cobaltochelatase CobS [EC:6.6.1.2]	K01784	09108 Metabolism of cofactors and vitamins	00860 Porphyrin metabolism [PATH:ko00860]
S01-1119_1757845|provirus_381_54842_4	S01-1119_1757845|provirus_381_54842	gmd, GMDS; GDPmannose 4,6-dehydratase [EC:4.2.1.47]	K00558	09101 Carbohydrate metabolism	00051 Fructose and mannose metabolism [PATH:ko00051]
19sumH06_408_length_30460_cov_6.375070_50	19sumH06_408_length_30460_cov_6.375070	queC; 7-cyano-7-deazaguanine synthase [EC:6.3.4.20]	K01784	09108 Metabolism of cofactors and vitamins	00790 Folate biosynthesis [PATH:ko00790]
19sumH06_408_length_30460_cov_6.375070_51	19sumH06_408_length_30460_cov_6.375070	queD, ptpS, PTS; 6-pyruvoyltetrahydropterin/6-carboxytetrahydropterin synthase [EC:4.2.3.12 4.1.2.50]	K00558	09108 Metabolism of cofactors and vitamins	00790 Folate biosynthesis [PATH:ko00790]
S03-92119_83858_8	S03-92119_83858	DNMT1, dcm; DNA (cytosine-5)-methyltransferase 1 [EC:2.1.1.37]	K03462	09105 Amino acid metabolism	00270 Cysteine and methionine metabolism [PATH:ko00270]
NS-40119_603579_6	NS-40119_603579	DNMT3A; DNA (cytosine-5)-methyltransferase 3A [EC:2.1.1.37]	K02377	09105 Amino acid metabolism	00270 Cysteine and methionine metabolism [PATH:ko00270]
NS-40119_603579_16	NS-40119_603579	DNMT1, dcm; DNA (cytosine-5)-methyltransferase 1 [EC:2.1.1.37]	K03462	09105 Amino acid metabolism	00270 Cysteine and methionine metabolism [PATH:ko00270]
S03-92119_509744_2	S03-92119_509744	gmhC, hldE, waaE, rfaE; D-beta-D-heptose 7-phosphate kinase / D-beta-D-heptose 1-phosphate adenosyltransferase [EC:2.7.1.167 2.7.7.70]	K01784	09107 Glycan biosynthesis and metabolism	00540 Lipopolysaccharide biosynthesis [PATH:ko00540]
18sumH01_1579_length_15342_cov_41.149343_17	18sumH01_1579_length_15342_cov_41.149343	DNMT1, dcm; DNA (cytosine-5)-methyltransferase 1 [EC:2.1.1.37]	K03462	09105 Amino acid metabolism	00270 Cysteine and methionine metabolism [PATH:ko00270]
YS-27119_2014500_2	YS-27119_2014500	psbD; photosystem II P680 reaction center D2 protein [EC:1.10.3.9]	K08678	09102 Energy metabolism	00195 Photosynthesis [PATH:ko00195]
NS-35119_1117162_1	NS-35119_1117162	queE; 7-carboxy-7-deazaguanine synthase [EC:4.3.99.3]	K01784	09108 Metabolism of cofactors and vitamins	00790 Folate biosynthesis [PATH:ko00790]
NS-35119_1117162_3	NS-35119_1117162	GCH1, folE; GTP cyclohydrolase IA [EC:3.5.4.16]	K00390	09108 Metabolism of cofactors and vitamins	00790 Folate biosynthesis [PATH:ko00790]
S02-9-2141_3412732_4	S02-9-2141_3412732	mec; [CysO sulfur-carrier protein]-S-L-cysteine hydrolase [EC:3.13.1.6]	K01711	09123 Folding, sorting and degradation	04122 Sulfur relay system [PATH:ko04122]
CJK3-3119_824212_8	CJK3-3119_824212	galE, GALE; UDP-glucose 4-epimerase [EC:5.1.3.2]	K01710	09101 Carbohydrate metabolism	00052 Galactose metabolism [PATH:ko00052]
CJK3-3119_824212_9	CJK3-3119_824212	cofF; gamma-F420-2:alpha-L-glutamate ligase [EC:6.3.2.32]	K03274	09102 Energy metabolism	00680 Methane metabolism [PATH:ko00680]
S03-9-1141_7586436_2	S03-9-1141_7586436	gmd, GMDS; GDPmannose 4,6-dehydratase [EC:4.2.1.47]	K00558	09101 Carbohydrate metabolism	00051 Fructose and mannose metabolism [PATH:ko00051]
S03-9-1141_7586436_5	S03-9-1141_7586436	TSTA3, fcl; GDP-L-fucose synthase [EC:1.1.1.271]	K09882	09101 Carbohydrate metabolism	00051 Fructose and mannose metabolism [PATH:ko00051]
S05-6-2-2021141_2867682_21	S05-6-2-2021141_2867682	DNMT1, dcm; DNA (cytosine-5)-methyltransferase 1 [EC:2.1.1.37]	K03462	09105 Amino acid metabolism	00270 Cysteine and methionine metabolism [PATH:ko00270]
19fallH05_65_length_61477_cov_9.748103_2	19fallH05_65_length_61477_cov_9.748103	E4.2.1.46, rfbB, rffG; dTDP-glucose 4,6-dehydratase [EC:4.2.1.46]	K15894	09107 Glycan biosynthesis and metabolism	00541 O-Antigen nucleotide sugar biosynthesis [PATH:ko00541]
19fallH05_65_length_61477_cov_9.748103_3	19fallH05_65_length_61477_cov_9.748103	rfbD, rmlD; dTDP-4-dehydrorhamnose reductase [EC:1.1.1.133]	K01495	09107 Glycan biosynthesis and metabolism	00541 O-Antigen nucleotide sugar biosynthesis [PATH:ko00541]
19fallH05_65_length_61477_cov_9.748103_9	19fallH05_65_length_61477_cov_9.748103	E4.2.1.46, rfbB, rffG; dTDP-glucose 4,6-dehydratase [EC:4.2.1.46]	K15894	09107 Glycan biosynthesis and metabolism	00541 O-Antigen nucleotide sugar biosynthesis [PATH:ko00541]
19fallH05_65_length_61477_cov_9.748103_10	19fallH05_65_length_61477_cov_9.748103	TSTA3, fcl; GDP-L-fucose synthase [EC:1.1.1.271]	K09882	09101 Carbohydrate metabolism	00051 Fructose and mannose metabolism [PATH:ko00051]
18sumH01_4512_length_7872_cov_7.003454_3	18sumH01_4512_length_7872_cov_7.003454	queD, ptpS, PTS; 6-pyruvoyltetrahydropterin/6-carboxytetrahydropterin synthase [EC:4.2.3.12 4.1.2.50]	K00558	09108 Metabolism of cofactors and vitamins	00790 Folate biosynthesis [PATH:ko00790]
18sumH01_4512_length_7872_cov_7.003454_4	18sumH01_4512_length_7872_cov_7.003454	GCH1, folE; GTP cyclohydrolase IA [EC:3.5.4.16]	K00390	09108 Metabolism of cofactors and vitamins	00790 Folate biosynthesis [PATH:ko00790]
S03-9-1141_426203_22	S03-9-1141_426203	DNMT1, dcm; DNA (cytosine-5)-methyltransferase 1 [EC:2.1.1.37]	K03462	09105 Amino acid metabolism	00270 Cysteine and methionine metabolism [PATH:ko00270]
NS-31119_1164512_9	NS-31119_1164512	queE; 7-carboxy-7-deazaguanine synthase [EC:4.3.99.3]	K01784	09108 Metabolism of cofactors and vitamins	00790 Folate biosynthesis [PATH:ko00790]
19sumH06_3414_length_8590_cov_15.472642_19	19sumH06_3414_length_8590_cov_15.472642	DNMT1, dcm; DNA (cytosine-5)-methyltransferase 1 [EC:2.1.1.37]	K03462	09105 Amino acid metabolism	00270 Cysteine and methionine metabolism [PATH:ko00270]
CJK3-3119_159003_13	CJK3-3119_159003	E4.2.1.46, rfbB, rffG; dTDP-glucose 4,6-dehydratase [EC:4.2.1.46]	K15894	09107 Glycan biosynthesis and metabolism	00541 O-Antigen nucleotide sugar biosynthesis [PATH:ko00541]
NS-35119_951242_1 1322-6012/6012_3	NS-35119_951242_1	purA, ADSS; adenylosuccinate synthase [EC:6.3.4.4]	K01711	09104 Nucleotide metabolism	00230 Purine metabolism [PATH:ko00230]
S02-9-2141_3995985_10	S02-9-2141_3995985	DNMT1, dcm; DNA (cytosine-5)-methyltransferase 1 [EC:2.1.1.37]	K03462	09105 Amino acid metabolism	00270 Cysteine and methionine metabolism [PATH:ko00270]
19sumH41_284_length_35765_cov_69.713218_45	19sumH41_284_length_35765_cov_69.713218	DNMT1, dcm; DNA (cytosine-5)-methyltransferase 1 [EC:2.1.1.37]	K03462	09105 Amino acid metabolism	00270 Cysteine and methionine metabolism [PATH:ko00270]
S02-9-2141_4698864_47	S02-9-2141_4698864	DNMT1, dcm; DNA (cytosine-5)-methyltransferase 1 [EC:2.1.1.37]	K03462	09105 Amino acid metabolism	00270 Cysteine and methionine metabolism [PATH:ko00270]
S02-9-2141_4698864_54	S02-9-2141_4698864	DNMT1, dcm; DNA (cytosine-5)-methyltransferase 1 [EC:2.1.1.37]	K03462	09105 Amino acid metabolism	00270 Cysteine and methionine metabolism [PATH:ko00270]
19winB49_2667_length_9787_cov_8.101521_3	19winB49_2667_length_9787_cov_8.101521	P4HA; prolyl 4-hydroxylase [EC:1.14.11.2]	K01737	09105 Amino acid metabolism	00330 Arginine and proline metabolism [PATH:ko00330]
19fallN18_762_length_20406_cov_66.135816_16	19fallN18_762_length_20406_cov_66.135816	mec; [CysO sulfur-carrier protein]-S-L-cysteine hydrolase [EC:3.13.1.6]	K01711	09123 Folding, sorting and degradation	04122 Sulfur relay system [PATH:ko04122]
S04-4141_1700780_12	S04-4141_1700780	gmhD, rfaD; ADP-L-glycero-D-manno-heptose 6-epimerase [EC:5.1.3.20]	K01711	09107 Glycan biosynthesis and metabolism	00540 Lipopolysaccharide biosynthesis [PATH:ko00540]
S02-9-2141_3452456_4	S02-9-2141_3452456	DNMT1, dcm; DNA (cytosine-5)-methyltransferase 1 [EC:2.1.1.37]	K03462	09105 Amino acid metabolism	00270 Cysteine and methionine metabolism [PATH:ko00270]
NS-39-2119_6563_5	NS-39-2119_6563	mec; [CysO sulfur-carrier protein]-S-L-cysteine hydrolase [EC:3.13.1.6]	K01711	09123 Folding, sorting and degradation	04122 Sulfur relay system [PATH:ko04122]
NS-23-1119_1533930_6	NS-23-1119_1533930	DNMT1, dcm; DNA (cytosine-5)-methyltransferase 1 [EC:2.1.1.37]	K03462	09105 Amino acid metabolism	00270 Cysteine and methionine metabolism [PATH:ko00270]
19winB49_5289_length_6221_cov_3.847551_10	19winB49_5289_length_6221_cov_3.847551	queC; 7-cyano-7-deazaguanine synthase [EC:6.3.4.20]	K01784	09108 Metabolism of cofactors and vitamins	00790 Folate biosynthesis [PATH:ko00790]
19winB49_5289_length_6221_cov_3.847551_11	19winB49_5289_length_6221_cov_3.847551	queD, ptpS, PTS; 6-pyruvoyltetrahydropterin/6-carboxytetrahydropterin synthase [EC:4.2.3.12 4.1.2.50]	K00558	09108 Metabolism of cofactors and vitamins	00790 Folate biosynthesis [PATH:ko00790]
19winB49_5289_length_6221_cov_3.847551_12	19winB49_5289_length_6221_cov_3.847551	queE; 7-carboxy-7-deazaguanine synthase [EC:4.3.99.3]	K01784	09108 Metabolism of cofactors and vitamins	00790 Folate biosynthesis [PATH:ko00790]
19winB49_5289_length_6221_cov_3.847551_13	19winB49_5289_length_6221_cov_3.847551	GCH1, folE; GTP cyclohydrolase IA [EC:3.5.4.16]	K00390	09108 Metabolism of cofactors and vitamins	00790 Folate biosynthesis [PATH:ko00790]
NS-35119_331150_19	NS-35119_331150	purA, ADSS; adenylosuccinate synthase [EC:6.3.4.4]	K01711	09104 Nucleotide metabolism	00230 Purine metabolism [PATH:ko00230]
NS-39-2119_2194010_28	NS-39-2119_2194010	DNMT3A; DNA (cytosine-5)-methyltransferase 3A [EC:2.1.1.37]	K02377	09105 Amino acid metabolism	00270 Cysteine and methionine metabolism [PATH:ko00270]
19fallH09_1446_length_14095_cov_6.503632_18	19fallH09_1446_length_14095_cov_6.503632	queE; 7-carboxy-7-deazaguanine synthase [EC:4.3.99.3]	K01784	09108 Metabolism of cofactors and vitamins	00790 Folate biosynthesis [PATH:ko00790]
19fallH09_1446_length_14095_cov_6.503632_19	19fallH09_1446_length_14095_cov_6.503632	queC; 7-cyano-7-deazaguanine synthase [EC:6.3.4.20]	K01784	09108 Metabolism of cofactors and vitamins	00790 Folate biosynthesis [PATH:ko00790]
S01-10-2141_3317389_5	S01-10-2141_3317389	queD, ptpS, PTS; 6-pyruvoyltetrahydropterin/6-carboxytetrahydropterin synthase [EC:4.2.3.12 4.1.2.50]	K00558	09108 Metabolism of cofactors and vitamins	00790 Folate biosynthesis [PATH:ko00790]
S01-10-2141_3317389_6	S01-10-2141_3317389	queE; 7-carboxy-7-deazaguanine synthase [EC:4.3.99.3]	K01784	09108 Metabolism of cofactors and vitamins	00790 Folate biosynthesis [PATH:ko00790]
S01-10-2141_3317389_8	S01-10-2141_3317389	GCH1, folE; GTP cyclohydrolase IA [EC:3.5.4.16]	K00390	09108 Metabolism of cofactors and vitamins	00790 Folate biosynthesis [PATH:ko00790]
NS-23-1119_2404601_9	NS-23-1119_2404601	DNMT1, dcm; DNA (cytosine-5)-methyltransferase 1 [EC:2.1.1.37]	K03462	09105 Amino acid metabolism	00270 Cysteine and methionine metabolism [PATH:ko00270]
NS-31119_1020471_1	NS-31119_1020471	SQD1, sqdB; UDP-sulfoquinovose synthase [EC:3.13.1.1]	K00558	09101 Carbohydrate metabolism	00520 Amino sugar and nucleotide sugar metabolism [PATH:ko00520]
S01-101119_1487638_4	S01-101119_1487638	DNMT1, dcm; DNA (cytosine-5)-methyltransferase 1 [EC:2.1.1.37]	K03462	09105 Amino acid metabolism	00270 Cysteine and methionine metabolism [PATH:ko00270]
19winB49_2201_length_11040_cov_7.845790_3	19winB49_2201_length_11040_cov_7.845790	mec; [CysO sulfur-carrier protein]-S-L-cysteine hydrolase [EC:3.13.1.6]	K01711	09123 Folding, sorting and degradation	04122 Sulfur relay system [PATH:ko04122]
S02-3119_630873_4	S02-3119_630873	purA, ADSS; adenylosuccinate synthase [EC:6.3.4.4]	K01711	09104 Nucleotide metabolism	00230 Purine metabolism [PATH:ko00230]
19sumH41_455_length_29505_cov_7.627267_30	19sumH41_455_length_29505_cov_7.627267	queD, ptpS, PTS; 6-pyruvoyltetrahydropterin/6-carboxytetrahydropterin synthase [EC:4.2.3.12 4.1.2.50]	K00558	09108 Metabolism of cofactors and vitamins	00790 Folate biosynthesis [PATH:ko00790]
S02-3119_952421_2	S02-3119_952421	queD, ptpS, PTS; 6-pyruvoyltetrahydropterin/6-carboxytetrahydropterin synthase [EC:4.2.3.12 4.1.2.50]	K00558	09108 Metabolism of cofactors and vitamins	00790 Folate biosynthesis [PATH:ko00790]
S02-3119_952421_5	S02-3119_952421	queE; 7-carboxy-7-deazaguanine synthase [EC:4.3.99.3]	K01784	09108 Metabolism of cofactors and vitamins	00790 Folate biosynthesis [PATH:ko00790]
17sumH34_41_length_59893_cov_10.100321_35	17sumH34_41_length_59893_cov_10.100321	cysH; phosphoadenosine phosphosulfate reductase [EC:1.8.4.8 1.8.4.10]	K00390	09102 Energy metabolism	00920 Sulfur metabolism [PATH:ko00920]
S01-1119_1786883_12	S01-1119_1786883	DNMT1, dcm; DNA (cytosine-5)-methyltransferase 1 [EC:2.1.1.37]	K03462	09105 Amino acid metabolism	00270 Cysteine and methionine metabolism [PATH:ko00270]
S05-6-1-2021119_1435542_11	S05-6-1-2021119_1435542	E4.2.1.46, rfbB, rffG; dTDP-glucose 4,6-dehydratase [EC:4.2.1.46]	K15894	09107 Glycan biosynthesis and metabolism	00541 O-Antigen nucleotide sugar biosynthesis [PATH:ko00541]
S03-9-1141_3570615_9	S03-9-1141_3570615	cobS; cobaltochelatase CobS [EC:6.6.1.2]	K01784	09108 Metabolism of cofactors and vitamins	00860 Porphyrin metabolism [PATH:ko00860]
S02-9-2141_5892654_5	S02-9-2141_5892654	DNMT1, dcm; DNA (cytosine-5)-methyltransferase 1 [EC:2.1.1.37]	K03462	09105 Amino acid metabolism	00270 Cysteine and methionine metabolism [PATH:ko00270]
S04-4141_1206247_2	S04-4141_1206247	galE, GALE; UDP-glucose 4-epimerase [EC:5.1.3.2]	K01710	09101 Carbohydrate metabolism	00052 Galactose metabolism [PATH:ko00052]
S03-9-2141_41847_23	S03-9-2141_41847	DNMT1, dcm; DNA (cytosine-5)-methyltransferase 1 [EC:2.1.1.37]	K03462	09105 Amino acid metabolism	00270 Cysteine and methionine metabolism [PATH:ko00270]
NS-31119_2048106_1	NS-31119_2048106	DNMT1, dcm; DNA (cytosine-5)-methyltransferase 1 [EC:2.1.1.37]	K03462	09105 Amino acid metabolism	00270 Cysteine and methionine metabolism [PATH:ko00270]
17sumB67_95_length_45706_cov_51.691967_18	17sumB67_95_length_45706_cov_51.691967	DNMT1, dcm; DNA (cytosine-5)-methyltransferase 1 [EC:2.1.1.37]	K03462	09105 Amino acid metabolism	00270 Cysteine and methionine metabolism [PATH:ko00270]
CJK3-3119_1681508_3	CJK3-3119_1681508	E5.1.3.6; UDP-glucuronate 4-epimerase [EC:5.1.3.6]	K01711	09101 Carbohydrate metabolism	00053 Ascorbate and aldarate metabolism [PATH:ko00053]
CJK3-3119_1681508_8	CJK3-3119_1681508	queD, ptpS, PTS; 6-pyruvoyltetrahydropterin/6-carboxytetrahydropterin synthase [EC:4.2.3.12 4.1.2.50]	K00558	09108 Metabolism of cofactors and vitamins	00790 Folate biosynthesis [PATH:ko00790]
S04-4141_3314938_14	S04-4141_3314938	gmd, GMDS; GDPmannose 4,6-dehydratase [EC:4.2.1.47]	K00558	09101 Carbohydrate metabolism	00051 Fructose and mannose metabolism [PATH:ko00051]
S04-4141_3120760_11	S04-4141_3120760	DNMT1, dcm; DNA (cytosine-5)-methyltransferase 1 [EC:2.1.1.37]	K03462	09105 Amino acid metabolism	00270 Cysteine and methionine metabolism [PATH:ko00270]
18sumB67_590_length_21602_cov_9.729846_2	18sumB67_590_length_21602_cov_9.729846	E4.2.1.46, rfbB, rffG; dTDP-glucose 4,6-dehydratase [EC:4.2.1.46]	K15894	09107 Glycan biosynthesis and metabolism	00541 O-Antigen nucleotide sugar biosynthesis [PATH:ko00541]
NS-23-1119_391514_1	NS-23-1119_391514	cobS; cobaltochelatase CobS [EC:6.6.1.2]	K01784	09108 Metabolism of cofactors and vitamins	00860 Porphyrin metabolism [PATH:ko00860]
S02-3119_1547774_4	S02-3119_1547774	gmhD, rfaD; ADP-L-glycero-D-manno-heptose 6-epimerase [EC:5.1.3.20]	K01711	09107 Glycan biosynthesis and metabolism	00540 Lipopolysaccharide biosynthesis [PATH:ko00540]
S02-3119_1547774_30	S02-3119_1547774	GCH1, folE; GTP cyclohydrolase IA [EC:3.5.4.16]	K00390	09108 Metabolism of cofactors and vitamins	00790 Folate biosynthesis [PATH:ko00790]
S02-3119_1547774_32	S02-3119_1547774	queD, ptpS, PTS; 6-pyruvoyltetrahydropterin/6-carboxytetrahydropterin synthase [EC:4.2.3.12 4.1.2.50]	K00558	09108 Metabolism of cofactors and vitamins	00790 Folate biosynthesis [PATH:ko00790]
S02-3119_1547774_33	S02-3119_1547774	queE; 7-carboxy-7-deazaguanine synthase [EC:4.3.99.3]	K01784	09108 Metabolism of cofactors and vitamins	00790 Folate biosynthesis [PATH:ko00790]
18sumB28_28_length_55228_cov_24.396752_47	18sumB28_28_length_55228_cov_24.396752	cobS; cobaltochelatase CobS [EC:6.6.1.2]	K01784	09108 Metabolism of cofactors and vitamins	00860 Porphyrin metabolism [PATH:ko00860]
19sumH06_2500_length_10435_cov_6.209730_2	19sumH06_2500_length_10435_cov_6.209730	cobS; cobaltochelatase CobS [EC:6.6.1.2]	K01784	09108 Metabolism of cofactors and vitamins	00860 Porphyrin metabolism [PATH:ko00860]
S04-6141_1934241_4	S04-6141_1934241	queE; 7-carboxy-7-deazaguanine synthase [EC:4.3.99.3]	K01784	09108 Metabolism of cofactors and vitamins	00790 Folate biosynthesis [PATH:ko00790]
S04-6141_1934241_10	S04-6141_1934241	GCH1, folE; GTP cyclohydrolase IA [EC:3.5.4.16]	K00390	09108 Metabolism of cofactors and vitamins	00790 Folate biosynthesis [PATH:ko00790]
NS-31119_2407119_16	NS-31119_2407119	DNMT1, dcm; DNA (cytosine-5)-methyltransferase 1 [EC:2.1.1.37]	K03462	09105 Amino acid metabolism	00270 Cysteine and methionine metabolism [PATH:ko00270]
17sumH09_649_length_19431_cov_19.621491_11	17sumH09_649_length_19431_cov_19.621491	E5.1.3.6; UDP-glucuronate 4-epimerase [EC:5.1.3.6]	K01711	09101 Carbohydrate metabolism	00053 Ascorbate and aldarate metabolism [PATH:ko00053]
17sumH09_649_length_19431_cov_19.621491_13	17sumH09_649_length_19431_cov_19.621491	DNMT1, dcm; DNA (cytosine-5)-methyltransferase 1 [EC:2.1.1.37]	K03462	09105 Amino acid metabolism	00270 Cysteine and methionine metabolism [PATH:ko00270]
S05-6-1-2021119_2424453_8	S05-6-1-2021119_2424453	gmhC, hldE, waaE, rfaE; D-beta-D-heptose 7-phosphate kinase / D-beta-D-heptose 1-phosphate adenosyltransferase [EC:2.7.1.167 2.7.7.70]	K01784	09107 Glycan biosynthesis and metabolism	00540 Lipopolysaccharide biosynthesis [PATH:ko00540]
S03-92119_2699726_5	S03-92119_2699726	DNMT1, dcm; DNA (cytosine-5)-methyltransferase 1 [EC:2.1.1.37]	K03462	09105 Amino acid metabolism	00270 Cysteine and methionine metabolism [PATH:ko00270]
S05-6-1-2021119_1839990_12	S05-6-1-2021119_1839990	galE, GALE; UDP-glucose 4-epimerase [EC:5.1.3.2]	K01710	09101 Carbohydrate metabolism	00052 Galactose metabolism [PATH:ko00052]
S05-6-1-2021119_1839990_13	S05-6-1-2021119_1839990	E4.2.1.46, rfbB, rffG; dTDP-glucose 4,6-dehydratase [EC:4.2.1.46]	K15894	09107 Glycan biosynthesis and metabolism	00541 O-Antigen nucleotide sugar biosynthesis [PATH:ko00541]
S01-5141_3578060_13	S01-5141_3578060	queD, ptpS, PTS; 6-pyruvoyltetrahydropterin/6-carboxytetrahydropterin synthase [EC:4.2.3.12 4.1.2.50]	K00558	09108 Metabolism of cofactors and vitamins	00790 Folate biosynthesis [PATH:ko00790]
S01-5141_3578060_15	S01-5141_3578060	queE; 7-carboxy-7-deazaguanine synthase [EC:4.3.99.3]	K01784	09108 Metabolism of cofactors and vitamins	00790 Folate biosynthesis [PATH:ko00790]
S01-5141_3578060_16	S01-5141_3578060	GCH1, folE; GTP cyclohydrolase IA [EC:3.5.4.16]	K00390	09108 Metabolism of cofactors and vitamins	00790 Folate biosynthesis [PATH:ko00790]
S01-5141_3578060_18	S01-5141_3578060	queC; 7-cyano-7-deazaguanine synthase [EC:6.3.4.20]	K01784	09108 Metabolism of cofactors and vitamins	00790 Folate biosynthesis [PATH:ko00790]
19fallB26_6585_length_5201_cov_16.619705_2	19fallB26_6585_length_5201_cov_16.619705	galE, GALE; UDP-glucose 4-epimerase [EC:5.1.3.2]	K01710	09101 Carbohydrate metabolism	00052 Galactose metabolism [PATH:ko00052]
S04-6141_649622_30	S04-6141_649622	DNMT1, dcm; DNA (cytosine-5)-methyltransferase 1 [EC:2.1.1.37]	K03462	09105 Amino acid metabolism	00270 Cysteine and methionine metabolism [PATH:ko00270]
19sprB26_1240_length_20375_cov_21.332874_10	19sprB26_1240_length_20375_cov_21.332874	capD; UDP-glucose 4-epimerase [EC:5.1.3.2]	K01784	09101 Carbohydrate metabolism	00052 Galactose metabolism [PATH:ko00052]
19sprB26_1240_length_20375_cov_21.332874_17	19sprB26_1240_length_20375_cov_21.332874	galE, GALE; UDP-glucose 4-epimerase [EC:5.1.3.2]	K01710	09101 Carbohydrate metabolism	00052 Galactose metabolism [PATH:ko00052]
19sprB26_1240_length_20375_cov_21.332874_20	19sprB26_1240_length_20375_cov_21.332874	gmd, GMDS; GDPmannose 4,6-dehydratase [EC:4.2.1.47]	K00558	09101 Carbohydrate metabolism	00051 Fructose and mannose metabolism [PATH:ko00051]
19winB67_191_length_34814_cov_10.543543_3	19winB67_191_length_34814_cov_10.543543	gmhC, hldE, waaE, rfaE; D-beta-D-heptose 7-phosphate kinase / D-beta-D-heptose 1-phosphate adenosyltransferase [EC:2.7.1.167 2.7.7.70]	K01784	09107 Glycan biosynthesis and metabolism	00540 Lipopolysaccharide biosynthesis [PATH:ko00540]
[truncated: 18,168 more rows]
