# Supplementary material for: Diversity and Ecological Potentials of Marine Viruses Inhabiting Continental Shelf Seas
Source: Adv Sci (Weinh). 2025 Nov 14;13(1):e11707. doi: 10.1002/advs.202511707 (PMC12766990; doi:10.1002/advs.202511707)
Supplement: Supplementary file 4 — Supplemental Table 3 [file ADVS-13-e11707-s004.xlsx]

## Sheet: Sheet1
Supplementary Data 2: The environmental factors information of continental shelf seas viromes
Station	Depth (m)	Temperature (°C)	Salinity (‰)	NO3- (μmol/L)	SiO42- (μmol/L)	PO43- (μmol/L)	NO2- (μmol/L)	NH4+ (μmol/L)
17sumB49	20	24.12	31.833	0.12	4.54	0.03	0.03	3.32081
17sumB67	16	25.674	30.575	7.53	4	0.02	3.87	1.95011
17sumH01	29	25.894	31.534	0.8	2.29	0.09	0.01	0.634387
17sumH09	76	7.6	31.633	0.28	2.14	0.07	0.02	0.15015
17sumH34	26	24.637	31.263	3.14	12.68	0.22	0.54	2.38563
17sumH37	41	25.716	30.21	0.66	4.72	0.03	0.26	0.711447
18sumB28	56	27.435	31.813	0.16	6.43	0.1	0.04	0
18sumB67	16	25.092	28.666	17.39	21.39	0.05	2.35	2.66125
18sumH01	33	24.241	31.615	3.62	2.41	0.02	0.06	0.868981
18sumH09	76	5.1	31.5	0.3	1.88	0.01	0.07	0.760358
18sumH34	27	25.283	28.188	7.87	12.15	0.04	0.33	0
18sumH37	43	26.115	33.086	1.83	8.1	0.07	0.69	0
19fallB26	14.5	18.793	28.428	19.332	12.0105	0.519149	3.19915	2.28225
19fallH05	85	6.316	32.716	9.34896	16.7011	0.96	0.0671251	2.23227
19fallH09	31.8	22.999	31.777	2.09944	6.85051	0.5905	2.03732	4.63735
19fallH40	38	23.493	31.32	11.6034	23.9754	0.820372	0.155673	2.02804
19fallH45	58	24.075	33.656	3.30341	10.6981	0.683805	0.722666	2.69072
19fallN18	50	18.987	31.921	0.536287	4.05797	0.695427	0.0114256	2.25012
19sprB26	12	12.512	28.759	22.3	6.09425	0.476855	0.270643	4.62806
19sprN18	48.6	9.943	32.122	0.188522	2.50094	0.534969	0.0264216	1.61029
19sumB26	14	26.488	30.447	8.72626	9.01319	0.73417	1.70741	2.40722
19sumH06	5	8.3	33.14	6.97744	15.4742	0.838452	0.109257	1.65099
19sumH09	15	27.173	31.803	0.313489	3.26289	0.470398	0	0.936181
19sumH38	3	29.08	22.53	11.0949	12.0913	0.265063	0.374187	1.06972
19sumH41	8	25.916	29.874	11.232	19.1383	0.478147	1.11828	1.51174
19sumN23	32	23.769	31.64	0.180667	4.18152	0.359659	0.0121396	0.730521
19winB28	55.6	10.6608	32.1463	2.92472	7.5855	0.172235	0.13	0.183485
19winB49	21	7.57095	32.1096	7.03889	22.6424	0.35175	0.18	1.26365
19winB67	15.5	7.17	28.6147	19.7006	32.86	0.341777	0.57	1.54013
19winBS04	53.4	10.6077	32.1924	4.16299	9.09811	0.032612	0.13	0.698367
S01-1	3	19.8	31.234	10.278	16.55	0.87	0.66	1.96
S01-5	3	20	31.115	0.8188	5.82	0.7	0.7	1.5444
S01-10-1	3	22.1	31.677	0.2883	3.53	0.41	0.64	1.73
S02-3	3	21.4	31.103	0.61	5.86	0.36	1.03	1.57
S02-9-1	3	21.3	31.433	0.43	1.9584	0.33	0.45	1.2308
S03-6	3	21.7	30.5	0.0465	3.63	0.28	0.57	0.8721
S03-9-1	3	21.2	31.416	0.05	1.69	0.31	0.42	0.845
S04-6	3	21.6	31.24	0.57	3.08	0.28	0.98	1.4464
S05-1	3	18.8	30.163	1.6262	5.28	0.27	0.6	1.83
S01-10-2	150	22.7	31.215	0.2883	3.53	0.41	0.64	1.73
S02-9-2	174	21.8	30.177	0.3483	1.9584	0.33	0.45	1.2308
S03-9-2	160	21.9	31.603	0.57	1.69	0.31	0.42	0.845
S05-6-2-2021	160	22.5	30.234	0.33	1.83	0.33	0.38	0.9639
S01-101	3	21.5	31.5	0.243	3.53	0.41	0.64	1.73
S02-1-1	5	20.4	31.716	2.18	8.32	0.43	0.5	1.76
S04-4	9	22.5	32.14	0.241	2.1	0.26	0.71	2.715
S05-6-2	3	22.1	31.163	0.221	1.83	0.33	0.38	0.9639
S03-92	3	23.9	30.633	0.57	3.08	0.28	0.98	1.4464
S01-102	102	23.5	30.15	0.0093	3.21	0.34	0.63	1.78
NS-40	7	21.35	30.74	2.4	9.78	0.26	0.84	0.54
NS-41	9	20.8	30.6194	2.26	3.32	0.23	0.59	0.7
NS-8-1	3	19.5	31.0837	0.01	6.04	0.32	0.89	1.33333
BH-0-1	3	26.0244	30.3929	3.6	1.27	0.04	2.08	0.18
NS-35	10	22.2	30.6762	1.02	6.39	0.22	1.56	0.65
NS-23-1	3	21.3215	30.9774	6.64	7.49	0.12	0.32	0.26
NS-39-2	5	16.2335	31.7604	0.01	2.78	0.24	0.44	0.997199
NS-31	3	19.445	30.17	4.05	6.36	0.09	0.56	1.52
YS-27	8	23.2784	30.5578	1.46	4.52	0.17	0.74	0.62
NS-23-2	130	20.0864	30.9204	2.76	4.74	0.09	0.26	0.41
BH-0-2	140	26.0265	30.3904	4.11	1.35	0.04	2.22	0.26
NS-8-2	160	18.7204	31.221	0.15	5.86	0.36	1.53	0.963585
CJK3-3	6	20.032	30.4274	1.69	8.8	0.32	0.99	1.26611
